# Supplementary material for: Fragment-sequencing unveils local tissue microenvironments at single-cell resolution
Source: Nat Commun. 2023 Nov 27;14:7775. doi: 10.1038/s41467-023-43005-8 (PMC10681997; doi:10.1038/s41467-023-43005-8)
Supplement: Supplementary file 4 — Supplementary Data 1 [file 41467_2023_43005_MOESM4_ESM.xlsx]

## Sheet: MULTI-seq barcode
Well Position	Name	Barcode Sequence	Oligo sequence
A1	BC1	GGAGAAGA	CCTTGGCACCCGAGAATTCCAGGAGAAGAAAAAAAAAAAAAAAAAAAAAAAAAAAAAAA
A2	BC2	CCACAATG	CCTTGGCACCCGAGAATTCCACCACAATGAAAAAAAAAAAAAAAAAAAAAAAAAAAAAA
A3	BC3	TGAGACCT	CCTTGGCACCCGAGAATTCCATGAGACCTAAAAAAAAAAAAAAAAAAAAAAAAAAAAAA
A4	BC4	GCACACGC	CCTTGGCACCCGAGAATTCCAGCACACGCAAAAAAAAAAAAAAAAAAAAAAAAAAAAAA
A5	BC5	AGAGAGAG	CCTTGGCACCCGAGAATTCCAAGAGAGAGAAAAAAAAAAAAAAAAAAAAAAAAAAAAAA
A6	BC6	TCACAGCA	CCTTGGCACCCGAGAATTCCATCACAGCAAAAAAAAAAAAAAAAAAAAAAAAAAAAAAA
A7	BC7	GAAAAGGG	CCTTGGCACCCGAGAATTCCAGAAAAGGGAAAAAAAAAAAAAAAAAAAAAAAAAAAAAA
A8	BC8	CGAGATTC	CCTTGGCACCCGAGAATTCCACGAGATTCAAAAAAAAAAAAAAAAAAAAAAAAAAAAAA
A9	BC9	GTAGCACT	CCTTGGCACCCGAGAATTCCAGTAGCACTAAAAAAAAAAAAAAAAAAAAAAAAAAAAAA
A10	BC10	CGACCAGC	CCTTGGCACCCGAGAATTCCACGACCAGCAAAAAAAAAAAAAAAAAAAAAAAAAAAAAA
A11	BC11	TTAGCCAG	CCTTGGCACCCGAGAATTCCATTAGCCAGAAAAAAAAAAAAAAAAAAAAAAAAAAAAAA
A12	BC12	GGACCCCA	CCTTGGCACCCGAGAATTCCAGGACCCCAAAAAAAAAAAAAAAAAAAAAAAAAAAAAAA
B1	BC13	CCAACCGG	CCTTGGCACCCGAGAATTCCACCAACCGGAAAAAAAAAAAAAAAAAAAAAAAAAAAAAA
B2	BC14	TGACCGAT	CCTTGGCACCCGAGAATTCCATGACCGATAAAAAAAAAAAAAAAAAAAAAAAAAAAAAA
B3	BC15	GCAACGCC	CCTTGGCACCCGAGAATTCCAGCAACGCCAAAAAAAAAAAAAAAAAAAAAAAAAAAAAA
B4	BC16	CAATCGGT	CCTTGGCACCCGAGAATTCCACAATCGGTAAAAAAAAAAAAAAAAAAAAAAAAAAAAAA
B5	BC17	ATAGCGTC	CCTTGGCACCCGAGAATTCCAATAGCGTCAAAAAAAAAAAAAAAAAAAAAAAAAAAAAA
B6	BC18	GAATCTCG	CCTTGGCACCCGAGAATTCCAGAATCTCGAAAAAAAAAAAAAAAAAAAAAAAAAAAAAA
B7	BC19	CTAGCTGA	CCTTGGCACCCGAGAATTCCACTAGCTGAAAAAAAAAAAAAAAAAAAAAAAAAAAAAAA
B8	BC20	AGACCTTG	CCTTGGCACCCGAGAATTCCAAGACCTTGAAAAAAAAAAAAAAAAAAAAAAAAAAAAAA
B9	BC21	GAAGGAAG	CCTTGGCACCCGAGAATTCCAGAAGGAAGAAAAAAAAAAAAAAAAAAAAAAAAAAAAAA
B10	BC22	CTACGACA	CCTTGGCACCCGAGAATTCCACTACGACAAAAAAAAAAAAAAAAAAAAAAAAAAAAAAA
B11	BC23	AGAAGAGG	CCTTGGCACCCGAGAATTCCAAGAAGAGGAAAAAAAAAAAAAAAAAAAAAAAAAAAAAA
B12	BC24	GTACGCAT	CCTTGGCACCCGAGAATTCCAGTACGCATAAAAAAAAAAAAAAAAAAAAAAAAAAAAAA
C1	BC25	CGAAGCCC	CCTTGGCACCCGAGAATTCCACGAAGCCCAAAAAAAAAAAAAAAAAAAAAAAAAAAAAA
C2	BC26	ACATGCGT	CCTTGGCACCCGAGAATTCCAACATGCGTAAAAAAAAAAAAAAAAAAAAAAAAAAAAAA
C3	BC27	TAAGGCTC	CCTTGGCACCCGAGAATTCCATAAGGCTCAAAAAAAAAAAAAAAAAAAAAAAAAAAAAA
C4	BC28	GGAAGGAA	CCTTGGCACCCGAGAATTCCAGGAAGGAAAAAAAAAAAAAAAAAAAAAAAAAAAAAAAA
C5	BC29	CCATGGCG	CCTTGGCACCCGAGAATTCCACCATGGCGAAAAAAAAAAAAAAAAAAAAAAAAAAAAAA
C6	BC30	AAAGGGGA	CCTTGGCACCCGAGAATTCCAAAAGGGGAAAAAAAAAAAAAAAAAAAAAAAAAAAAAAA
C7	BC31	TTACGGTG	CCTTGGCACCCGAGAATTCCATTACGGTGAAAAAAAAAAAAAAAAAAAAAAAAAAAAAA
C8	BC32	GCATGTAC	CCTTGGCACCCGAGAATTCCAGCATGTACAAAAAAAAAAAAAAAAAAAAAAAAAAAAAA
C9	BC33	CAAGGTCT	CCTTGGCACCCGAGAATTCCACAAGGTCTAAAAAAAAAAAAAAAAAAAAAAAAAAAAAA
C10	BC34	ATACGTGC	CCTTGGCACCCGAGAATTCCAATACGTGCAAAAAAAAAAAAAAAAAAAAAAAAAAAAAA
C11	BC35	GCAGTATC	CCTTGGCACCCGAGAATTCCAGCAGTATCAAAAAAAAAAAAAAAAAAAAAAAAAAAAAA
C12	BC36	AGATTCCG	CCTTGGCACCCGAGAATTCCAAGATTCCGAAAAAAAAAAAAAAAAAAAAAAAAAAAAAA
D1	BC37	TCAGTCGA	CCTTGGCACCCGAGAATTCCATCAGTCGAAAAAAAAAAAAAAAAAAAAAAAAAAAAAAA
D2	BC38	GAACTCTG	CCTTGGCACCCGAGAATTCCAGAACTCTGAAAAAAAAAAAAAAAAAAAAAAAAAAAAAA
D3	BC39	CGATTGAC	CCTTGGCACCCGAGAATTCCACGATTGACAAAAAAAAAAAAAAAAAAAAAAAAAAAAAA
D4	BC40	ACAGTGCT	CCTTGGCACCCGAGAATTCCAACAGTGCTAAAAAAAAAAAAAAAAAAAAAAAAAAAAAA
D5	BC41	TAACTGGC	CCTTGGCACCCGAGAATTCCATAACTGGCAAAAAAAAAAAAAAAAAAAAAAAAAAAAAA
D6	BC42	CCAGTTAG	CCTTGGCACCCGAGAATTCCACCAGTTAGAAAAAAAAAAAAAAAAAAAAAAAAAAAAAA
D7	BC43	GGCTAACT	CCTTGGCACCCGAGAATTCCAGGCTAACTAAAAAAAAAAAAAAAAAAAAAAAAAAAAAA
D8	BC44	CCCGAAGC	CCTTGGCACCCGAGAATTCCACCCGAAGCAAAAAAAAAAAAAAAAAAAAAAAAAAAAAA
D9	BC45	TGCTACAG	CCTTGGCACCCGAGAATTCCATGCTACAGAAAAAAAAAAAAAAAAAAAAAAAAAAAAAA
D10	BC46	GCCGACCA	CCTTGGCACCCGAGAATTCCAGCCGACCAAAAAAAAAAAAAAAAAAAAAAAAAAAAAAA
D11	BC47	CACCACGG	CCTTGGCACCCGAGAATTCCACACCACGGAAAAAAAAAAAAAAAAAAAAAAAAAAAAAA
D12	BC48	TCCGAGAT	CCTTGGCACCCGAGAATTCCATCCGAGATAAAAAAAAAAAAAAAAAAAAAAAAAAAAAA
E1	BC49	GACCAGCC	CCTTGGCACCCGAGAATTCCAGACCAGCCAAAAAAAAAAAAAAAAAAAAAAAAAAAAAA
E2	BC50	CTCAAGGT	CCTTGGCACCCGAGAATTCCACTCAAGGTAAAAAAAAAAAAAAAAAAAAAAAAAAAAAA
E3	BC51	AGCTAGTC	CCTTGGCACCCGAGAATTCCAAGCTAGTCAAAAAAAAAAAAAAAAAAAAAAAAAAAAAA
E4	BC52	GTCAATCG	CCTTGGCACCCGAGAATTCCAGTCAATCGAAAAAAAAAAAAAAAAAAAAAAAAAAAAAA
E5	BC53	CGCTATGA	CCTTGGCACCCGAGAATTCCACGCTATGAAAAAAAAAAAAAAAAAAAAAAAAAAAAAAA
E6	BC54	ACCGATTG	CCTTGGCACCCGAGAATTCCAACCGATTGAAAAAAAAAAAAAAAAAAAAAAAAAAAAAA
E7	BC55	GTCTCAAG	CCTTGGCACCCGAGAATTCCAGTCTCAAGAAAAAAAAAAAAAAAAAAAAAAAAAAAAAA
E8	BC56	CGCGCACA	CCTTGGCACCCGAGAATTCCACGCGCACAAAAAAAAAAAAAAAAAAAAAAAAAAAAAAA
E9	BC57	ACCCCAGG	CCTTGGCACCCGAGAATTCCAACCCCAGGAAAAAAAAAAAAAAAAAAAAAAAAAAAAAA
E10	BC58	GGCGCCAT	CCTTGGCACCCGAGAATTCCAGGCGCCATAAAAAAAAAAAAAAAAAAAAAAAAAAAAAA
E11	BC59	AACACCGT	CCTTGGCACCCGAGAATTCCAAACACCGTAAAAAAAAAAAAAAAAAAAAAAAAAAAAAA
E12	BC60	TTCTCCTC	CCTTGGCACCCGAGAATTCCATTCTCCTCAAAAAAAAAAAAAAAAAAAAAAAAAAAAAA
F1	BC61	GCCCCGAA	CCTTGGCACCCGAGAATTCCAGCCCCGAAAAAAAAAAAAAAAAAAAAAAAAAAAAAAAA
F2	BC62	CACACGCG	CCTTGGCACCCGAGAATTCCACACACGCGAAAAAAAAAAAAAAAAAAAAAAAAAAAAAA
F3	BC63	ATCTCGGA	CCTTGGCACCCGAGAATTCCAATCTCGGAAAAAAAAAAAAAAAAAAAAAAAAAAAAAAA
F4	BC64	TGCGCGTG	CCTTGGCACCCGAGAATTCCATGCGCGTGAAAAAAAAAAAAAAAAAAAAAAAAAAAAAA
F5	BC65	GACACTAC	CCTTGGCACCCGAGAATTCCAGACACTACAAAAAAAAAAAAAAAAAAAAAAAAAAAAAA
F6	BC66	CTCTCTCT	CCTTGGCACCCGAGAATTCCACTCTCTCTAAAAAAAAAAAAAAAAAAAAAAAAAAAAAA
F7	BC67	AGCGCTGC	CCTTGGCACCCGAGAATTCCAAGCGCTGCAAAAAAAAAAAAAAAAAAAAAAAAAAAAAA
F8	BC68	TCCCCTTT	CCTTGGCACCCGAGAATTCCATCCCCTTTAAAAAAAAAAAAAAAAAAAAAAAAAAAAAA
F9	BC69	CTCGGAAT	CCTTGGCACCCGAGAATTCCACTCGGAATAAAAAAAAAAAAAAAAAAAAAAAAAAAAAA
F10	BC70	AGCCGACC	CCTTGGCACCCGAGAATTCCAAGCCGACCAAAAAAAAAAAAAAAAAAAAAAAAAAAAAA
F11	BC71	TCCAGAGT	CCTTGGCACCCGAGAATTCCATCCAGAGTAAAAAAAAAAAAAAAAAAAAAAAAAAAAAA
F12	BC72	GACTGATC	CCTTGGCACCCGAGAATTCCAGACTGATCAAAAAAAAAAAAAAAAAAAAAAAAAAAAAA
G1	BC73	CGCCGCAA	CCTTGGCACCCGAGAATTCCACGCCGCAAAAAAAAAAAAAAAAAAAAAAAAAAAAAAAA
G2	BC74	ACCAGCCG	CCTTGGCACCCGAGAATTCCAACCAGCCGAAAAAAAAAAAAAAAAAAAAAAAAAAAAAA
G3	BC75	TACTGCGA	CCTTGGCACCCGAGAATTCCATACTGCGAAAAAAAAAAAAAAAAAAAAAAAAAAAAAAA
G4	BC76	GTCGGCTG	CCTTGGCACCCGAGAATTCCAGTCGGCTGAAAAAAAAAAAAAAAAAAAAAAAAAAAAAA
G5	BC77	CCCAGGAC	CCTTGGCACCCGAGAATTCCACCCAGGACAAAAAAAAAAAAAAAAAAAAAAAAAAAAAA
G6	BC78	AACTGGCT	CCTTGGCACCCGAGAATTCCAAACTGGCTAAAAAAAAAAAAAAAAAAAAAAAAAAAAAA
G7	BC79	TTCGGGGC	CCTTGGCACCCGAGAATTCCATTCGGGGCAAAAAAAAAAAAAAAAAAAAAAAAAAAAAA
G8	BC80	GGCCGGTT	CCTTGGCACCCGAGAATTCCAGGCCGGTTAAAAAAAAAAAAAAAAAAAAAAAAAAAAAA
G9	BC81	CACTGTAG	CCTTGGCACCCGAGAATTCCACACTGTAGAAAAAAAAAAAAAAAAAAAAAAAAAAAAAA
G10	BC82	ATCGGTCA	CCTTGGCACCCGAGAATTCCAATCGGTCAAAAAAAAAAAAAAAAAAAAAAAAAAAAAAA
G11	BC83	TGCCGTGG	CCTTGGCACCCGAGAATTCCATGCCGTGGAAAAAAAAAAAAAAAAAAAAAAAAAAAAAA
G12	BC84	GCCAGTTA	CCTTGGCACCCGAGAATTCCAGCCAGTTAAAAAAAAAAAAAAAAAAAAAAAAAAAAAAA
H1	BC85	TGCATACG	CCTTGGCACCCGAGAATTCCATGCATACGAAAAAAAAAAAAAAAAAAAAAAAAAAAAAA
H2	BC86	GCCTTAGA	CCTTGGCACCCGAGAATTCCAGCCTTAGAAAAAAAAAAAAAAAAAAAAAAAAAAAAAAA
H3	BC87	CACGTATG	CCTTGGCACCCGAGAATTCCACACGTATGAAAAAAAAAAAAAAAAAAAAAAAAAAAAAA
H4	BC88	AGCATCAC	CCTTGGCACCCGAGAATTCCAAGCATCACAAAAAAAAAAAAAAAAAAAAAAAAAAAAAA
H5	BC89	TCCTTCCT	CCTTGGCACCCGAGAATTCCATCCTTCCTAAAAAAAAAAAAAAAAAAAAAAAAAAAAAA
H6	BC90	GACGTCGC	CCTTGGCACCCGAGAATTCCAGACGTCGCAAAAAAAAAAAAAAAAAAAAAAAAAAAAAA
H7	BC91	CTCCTCTT	CCTTGGCACCCGAGAATTCCACTCCTCTTAAAAAAAAAAAAAAAAAAAAAAAAAAAAAA
H8	BC92	ACCTTGAG	CCTTGGCACCCGAGAATTCCAACCTTGAGAAAAAAAAAAAAAAAAAAAAAAAAAAAAAA
H9	BC93	TACGTGCA	CCTTGGCACCCGAGAATTCCATACGTGCAAAAAAAAAAAAAAAAAAAAAAAAAAAAAAA
H10	BC94	GTCCTGGG	CCTTGGCACCCGAGAATTCCAGTCCTGGGAAAAAAAAAAAAAAAAAAAAAAAAAAAAAA
H11	BC95	CGCATGTA	CCTTGGCACCCGAGAATTCCACGCATGTAAAAAAAAAAAAAAAAAAAAAAAAAAAAAAA
H12	BC96	TTCCTTCC	CCTTGGCACCCGAGAATTCCATTCCTTCCAAAAAAAAAAAAAAAAAAAAAAAAAAAAAA
A1	BC97	CAGGTACA	CCTTGGCACCCGAGAATTCCACAGGTACAAAAAAAAAAAAAAAAAAAAAAAAAAAAAAA
A2	BC98	GGTGTACA	CCTTGGCACCCGAGAATTCCAGGTGTACAAAAAAAAAAAAAAAAAAAAAAAAAAAAAAA
A3	BC99	ACTCGGTA	CCTTGGCACCCGAGAATTCCAACTCGGTAAAAAAAAAAAAAAAAAAAAAAAAAAAAAAA
A4	BC100	AGGTGGTA	CCTTGGCACCCGAGAATTCCAAGGTGGTAAAAAAAAAAAAAAAAAAAAAAAAAAAAAAA
A5	BC101	GTCTGGTA	CCTTGGCACCCGAGAATTCCAGTCTGGTAAAAAAAAAAAAAAAAAAAAAAAAAAAAAAA
A6	BC102	CTGGCATA	CCTTGGCACCCGAGAATTCCACTGGCATAAAAAAAAAAAAAAAAAAAAAAAAAAAAAAA
A7	BC103	GAGCCATA	CCTTGGCACCCGAGAATTCCAGAGCCATAAAAAAAAAAAAAAAAAAAAAAAAAAAAAAA
A8	BC104	GGCCTATA	CCTTGGCACCCGAGAATTCCAGGCCTATAAAAAAAAAAAAAAAAAAAAAAAAAAAAAAA
A9	BC105	CGGAAGAA	CCTTGGCACCCGAGAATTCCACGGAAGAAAAAAAAAAAAAAAAAAAAAAAAAAAAAAAA
A10	BC106	ATGCGGAA	CCTTGGCACCCGAGAATTCCAATGCGGAAAAAAAAAAAAAAAAAAAAAAAAAAAAAAAA
A11	BC107	CATCGGAA	CCTTGGCACCCGAGAATTCCACATCGGAAAAAAAAAAAAAAAAAAAAAAAAAAAAAAAA
A12	BC108	GATGCGAA	CCTTGGCACCCGAGAATTCCAGATGCGAAAAAAAAAAAAAAAAAAAAAAAAAAAAAAAA
B1	BC109	CTGGTGAA	CCTTGGCACCCGAGAATTCCACTGGTGAAAAAAAAAAAAAAAAAAAAAAAAAAAAAAAA
B2	BC110	TGGTGCAA	CCTTGGCACCCGAGAATTCCATGGTGCAAAAAAAAAAAAAAAAAAAAAAAAAAAAAAAA
B3	BC111	GCAACCAA	CCTTGGCACCCGAGAATTCCAGCAACCAAAAAAAAAAAAAAAAAAAAAAAAAAAAAAAA
B4	BC112	AGGACCAA	CCTTGGCACCCGAGAATTCCAAGGACCAAAAAAAAAAAAAAAAAAAAAAAAAAAAAAAA
B5	BC113	CACACCAA	CCTTGGCACCCGAGAATTCCACACACCAAAAAAAAAAAAAAAAAAAAAAAAAAAAAAAA
B6	BC114	TAGGCCAA	CCTTGGCACCCGAGAATTCCATAGGCCAAAAAAAAAAAAAAAAAAAAAAAAAAAAAAAA
B7	BC115	TCCTCCAA	CCTTGGCACCCGAGAATTCCATCCTCCAAAAAAAAAAAAAAAAAAAAAAAAAAAAAAAA
B8	BC116	CCGATCAA	CCTTGGCACCCGAGAATTCCACCGATCAAAAAAAAAAAAAAAAAAAAAAAAAAAAAAAA
B9	BC117	GACGGTAA	CCTTGGCACCCGAGAATTCCAGACGGTAAAAAAAAAAAAAAAAAAAAAAAAAAAAAAAA
B10	BC118	GCTCGTAA	CCTTGGCACCCGAGAATTCCAGCTCGTAAAAAAAAAAAAAAAAAAAAAAAAAAAAAAAA
B11	BC119	CGTGCTAA	CCTTGGCACCCGAGAATTCCACGTGCTAAAAAAAAAAAAAAAAAAAAAAAAAAAAAAAA
B12	BC120	CAGCCTAA	CCTTGGCACCCGAGAATTCCACAGCCTAAAAAAAAAAAAAAAAAAAAAAAAAAAAAAAA
C1	BC121	GCGTCTAA	CCTTGGCACCCGAGAATTCCAGCGTCTAAAAAAAAAAAAAAAAAAAAAAAAAAAAAAAA
C2	BC122	AGGCAAGA	CCTTGGCACCCGAGAATTCCAAGGCAAGAAAAAAAAAAAAAAAAAAAAAAAAAAAAAAA
C3	BC123	CCGTAAGA	CCTTGGCACCCGAGAATTCCACCGTAAGAAAAAAAAAAAAAAAAAAAAAAAAAAAAAAA
C4	BC124	CAGAGAGA	CCTTGGCACCCGAGAATTCCACAGAGAGAAAAAAAAAAAAAAAAAAAAAAAAAAAAAAA
C5	BC125	TGTGGAGA	CCTTGGCACCCGAGAATTCCATGTGGAGAAAAAAAAAAAAAAAAAAAAAAAAAAAAAAA
C6	BC126	GATCGAGA	CCTTGGCACCCGAGAATTCCAGATCGAGAAAAAAAAAAAAAAAAAAAAAAAAAAAAAAA
C7	BC127	GTGTGAGA	CCTTGGCACCCGAGAATTCCAGTGTGAGAAAAAAAAAAAAAAAAAAAAAAAAAAAAAAA
C8	BC128	TGGACAGA	CCTTGGCACCCGAGAATTCCATGGACAGAAAAAAAAAAAAAAAAAAAAAAAAAAAAAAA
C9	BC129	GACACAGA	CCTTGGCACCCGAGAATTCCAGACACAGAAAAAAAAAAAAAAAAAAAAAAAAAAAAAAA
C10	BC130	CATGCAGA	CCTTGGCACCCGAGAATTCCACATGCAGAAAAAAAAAAAAAAAAAAAAAAAAAAAAAAA
C11	BC131	TTGGAGGA	CCTTGGCACCCGAGAATTCCATTGGAGGAAAAAAAAAAAAAAAAAAAAAAAAAAAAAAA
C12	BC132	AGTGAGGA	CCTTGGCACCCGAGAATTCCAAGTGAGGAAAAAAAAAAAAAAAAAAAAAAAAAAAAAAA
D1	BC133	AGAACGGA	CCTTGGCACCCGAGAATTCCAAGAACGGAAAAAAAAAAAAAAAAAAAAAAAAAAAAAAA
D2	BC134	TGTTCGGA	CCTTGGCACCCGAGAATTCCATGTTCGGAAAAAAAAAAAAAAAAAAAAAAAAAAAAAAA
D3	BC135	ACCATGGA	CCTTGGCACCCGAGAATTCCAACCATGGAAAAAAAAAAAAAAAAAAAAAAAAAAAAAAA
D4	BC136	CTTCTGGA	CCTTGGCACCCGAGAATTCCACTTCTGGAAAAAAAAAAAAAAAAAAAAAAAAAAAAAAA
D5	BC137	CCATTGGA	CCTTGGCACCCGAGAATTCCACCATTGGAAAAAAAAAAAAAAAAAAAAAAAAAAAAAAA
D6	BC138	ACGAACGA	CCTTGGCACCCGAGAATTCCAACGAACGAAAAAAAAAAAAAAAAAAAAAAAAAAAAAAA
D7	BC139	GTCAACGA	CCTTGGCACCCGAGAATTCCAGTCAACGAAAAAAAAAAAAAAAAAAAAAAAAAAAAAAA
D8	BC140	CGTAACGA	CCTTGGCACCCGAGAATTCCACGTAACGAAAAAAAAAAAAAAAAAAAAAAAAAAAAAAA
D9	BC141	GCTTACGA	CCTTGGCACCCGAGAATTCCAGCTTACGAAAAAAAAAAAAAAAAAAAAAAAAAAAAAAA
D10	BC142	TTGAGCGA	CCTTGGCACCCGAGAATTCCATTGAGCGAAAAAAAAAAAAAAAAAAAAAAAAAAAAAAA
D11	BC143	TCTACCGA	CCTTGGCACCCGAGAATTCCATCTACCGAAAAAAAAAAAAAAAAAAAAAAAAAAAAAAA
D12	BC144	AAGGTCGA	CCTTGGCACCCGAGAATTCCAAAGGTCGAAAAAAAAAAAAAAAAAAAAAAAAAAAAAAA
E1	BC145	CAACTCGA	CCTTGGCACCCGAGAATTCCACAACTCGAAAAAAAAAAAAAAAAAAAAAAAAAAAAAAA
E2	BC146	AGTCTCGA	CCTTGGCACCCGAGAATTCCAAGTCTCGAAAAAAAAAAAAAAAAAAAAAAAAAAAAAAA
E3	BC147	GTGCATGA	CCTTGGCACCCGAGAATTCCAGTGCATGAAAAAAAAAAAAAAAAAAAAAAAAAAAAAAA
E4	BC148	AGGAGTGA	CCTTGGCACCCGAGAATTCCAAGGAGTGAAAAAAAAAAAAAAAAAAAAAAAAAAAAAAA
E5	BC149	CCTAGTGA	CCTTGGCACCCGAGAATTCCACCTAGTGAAAAAAAAAAAAAAAAAAAAAAAAAAAAAAA
E6	BC150	GTTGGTGA	CCTTGGCACCCGAGAATTCCAGTTGGTGAAAAAAAAAAAAAAAAAAAAAAAAAAAAAAA
E7	BC151	TAGCGTGA	CCTTGGCACCCGAGAATTCCATAGCGTGAAAAAAAAAAAAAAAAAAAAAAAAAAAAAAA
E8	BC152	GGTACTGA	CCTTGGCACCCGAGAATTCCAGGTACTGAAAAAAAAAAAAAAAAAAAAAAAAAAAAAAA
E9	BC153	GACCTTGA	CCTTGGCACCCGAGAATTCCAGACCTTGAAAAAAAAAAAAAAAAAAAAAAAAAAAAAAA
E10	BC154	TCGGAACA	CCTTGGCACCCGAGAATTCCATCGGAACAAAAAAAAAAAAAAAAAAAAAAAAAAAAAAA
E11	BC155	ACGAGACA	CCTTGGCACCCGAGAATTCCAACGAGACAAAAAAAAAAAAAAAAAAAAAAAAAAAAAAA
E12	BC156	CGTAGACA	CCTTGGCACCCGAGAATTCCACGTAGACAAAAAAAAAAAAAAAAAAAAAAAAAAAAAAA
F1	BC157	GCTACACA	CCTTGGCACCCGAGAATTCCAGCTACACAAAAAAAAAAAAAAAAAAAAAAAAAAAAAAA
F2	BC158	ACAGCACA	CCTTGGCACCCGAGAATTCCAACAGCACAAAAAAAAAAAAAAAAAAAAAAAAAAAAAAA
F3	BC159	TGTCCACA	CCTTGGCACCCGAGAATTCCATGTCCACAAAAAAAAAAAAAAAAAAAAAAAAAAAAAAA
F4	BC160	CCTCTACA	CCTTGGCACCCGAGAATTCCACCTCTACAAAAAAAAAAAAAAAAAAAAAAAAAAAAAAA
F5	BC161	CTAGAGCA	CCTTGGCACCCGAGAATTCCACTAGAGCAAAAAAAAAAAAAAAAAAAAAAAAAAAAAAA
F6	BC162	CAGTAGCA	CCTTGGCACCCGAGAATTCCAGTAGCAGAAAAAAAAAAAAAAAAAAAAAAAAAAAAAAA
F7	BC163	ACCTAGCA	CCTTGGCACCCGAGAATTCCAACCTAGCAAAAAAAAAAAAAAAAAAAAAAAAAAAAAAA
F8	BC164	TTGTGGCA	CCTTGGCACCCGAGAATTCCATTGTGGCAAAAAAAAAAAAAAAAAAAAAAAAAAAAAAA
F9	BC165	GATTGGCA	CCTTGGCACCCGAGAATTCCAGATTGGCAAAAAAAAAAAAAAAAAAAAAAAAAAAAAAA
F10	BC166	TAGACGCA	CCTTGGCACCCGAGAATTCCATAGACGCAAAAAAAAAAAAAAAAAAAAAAAAAAAAAAA
F11	BC167	ATACCGCA	CCTTGGCACCCGAGAATTCCAATACCGCAAAAAAAAAAAAAAAAAAAAAAAAAAAAAAA
F12	BC168	AAGCTGCA	CCTTGGCACCCGAGAATTCCAAAGCTGCAAAAAAAAAAAAAAAAAAAAAAAAAAAAAAA
G1	BC169	TGGAACCA	CCTTGGCACCCGAGAATTCCATGGAACCAAAAAAAAAAAAAAAAAAAAAAAAAAAAAAA
G2	BC170	ACTCACCA	CCTTGGCACCCGAGAATTCCAACTCACCAAAAAAAAAAAAAAAAAAAAAAAAAAAAAAA
G3	BC171	TCAAGCCA	CCTTGGCACCCGAGAATTCCATCAAGCCAAAAAAAAAAAAAAAAAAAAAAAAAAAAAAA
G4	BC172	AAGTGCCA	CCTTGGCACCCGAGAATTCCAAAGTGCCAAAAAAAAAAAAAAAAAAAAAAAAAAAAAAA
G5	BC173	GTGATCCA	CCTTGGCACCCGAGAATTCCAGTGATCCAAAAAAAAAAAAAAAAAAAAAAAAAAAAAAA
G6	BC174	CTTGTCCA	CCTTGGCACCCGAGAATTCCACTTGTCCAAAAAAAAAAAAAAAAAAAAAAAAAAAAAAA
G7	BC175	ATCCTCCA	CCTTGGCACCCGAGAATTCCAATCCTCCAAAAAAAAAAAAAAAAAAAAAAAAAAAAAAA
G8	BC176	CACTTCCA	CCTTGGCACCCGAGAATTCCACACTTCCAAAAAAAAAAAAAAAAAAAAAAAAAAAAAAA
G9	BC177	GCGAATCA	CCTTGGCACCCGAGAATTCCAGCGAATCAAAAAAAAAAAAAAAAAAAAAAAAAAAAAAA
G10	BC178	TCCTGTCA	CCTTGGCACCCGAGAATTCCATCCTGTCAAAAAAAAAAAAAAAAAAAAAAAAAAAAAAA
G11	BC179	TTGGCTCA	CCTTGGCACCCGAGAATTCCATTGGCTCAAAAAAAAAAAAAAAAAAAAAAAAAAAAAAA
G12	BC180	GATCCTCA	CCTTGGCACCCGAGAATTCCAGATCCTCAAAAAAAAAAAAAAAAAAAAAAAAAAAAAAA
H1	BC181	AGGTCTCA	CCTTGGCACCCGAGAATTCCAAGGTCTCAAAAAAAAAAAAAAAAAAAAAAAAAAAAAAA
H2	BC182	CCTTCTCA	CCTTGGCACCCGAGAATTCCACCTTCTCAAAAAAAAAAAAAAAAAAAAAAAAAAAAAAA
H3	BC183	GCAGTTCA	CCTTGGCACCCGAGAATTCCAGCAGTTCAAAAAAAAAAAAAAAAAAAAAAAAAAAAAAA
H4	BC184	TGGCTTCA	CCTTGGCACCCGAGAATTCCATGGCTTCAAAAAAAAAAAAAAAAAAAAAAAAAAAAAAA
H5	BC185	GCTGGATA	CCTTGGCACCCGAGAATTCCAGCTGGATAAAAAAAAAAAAAAAAAAAAAAAAAAAAAAA
H6	BC186	TGGCGATA	CCTTGGCACCCGAGAATTCCATGGCGATAAAAAAAAAAAAAAAAAAAAAAAAAAAAAAA
H7	BC187	CGTCAGTA	CCTTGGCACCCGAGAATTCCACGTCAGTAAAAAAAAAAAAAAAAAAAAAAAAAAAAAAA
H8	BC188	GCGTAGTA	CCTTGGCACCCGAGAATTCCAGCGTAGTAAAAAAAAAAAAAAAAAAAAAAAAAAAAAAA
H9	BC189	CCAAGGTA	CCTTGGCACCCGAGAATTCCACCAAGGTAAAAAAAAAAAAAAAAAAAAAAAAAAAAAAA
H10	BC190	GAACGGTA	CCTTGGCACCCGAGAATTCCAGAACGGTAAAAAAAAAAAAAAAAAAAAAAAAAAAAAAA
H11	BC191	ACGACGTA	CCTTGGCACCCGAGAATTCCAACGACGTAAAAAAAAAAAAAAAAAAAAAAAAAAAAAAA
H12	BC192	CAAGCGTA	CCTTGGCACCCGAGAATTCCACAAGCGTAAAAAAAAAAAAAAAAAAAAAAAAAAAAAAA
A1	BC193	GAGAGACT	CCTTGGCACCCGAGAATTCCAGAGAGACTAAAAAAAAAAAAAAAAAAAAAAAAAAAAAA
A2	BC194	TCTCGACT	CCTTGGCACCCGAGAATTCCATCTCGACTAAAAAAAAAAAAAAAAAAAAAAAAAAAAAA
A3	BC195	TAGCCACT	CCTTGGCACCCGAGAATTCCATAGCCACTAAAAAAAAAAAAAAAAAAAAAAAAAAAAAA
A4	BC196	GTGCTACT	CCTTGGCACCCGAGAATTCCAGTGCTACTAAAAAAAAAAAAAAAAAAAAAAAAAAAAAA
A5	BC197	CGGTTACT	CCTTGGCACCCGAGAATTCCACGGTTACTAAAAAAAAAAAAAAAAAAAAAAAAAAAAAA
A6	BC198	CGTTAGCT	CCTTGGCACCCGAGAATTCCACGTTAGCTAAAAAAAAAAAAAAAAAAAAAAAAAAAAAA
A7	BC199	TGAAGGCT	CCTTGGCACCCGAGAATTCCATGAAGGCTAAAAAAAAAAAAAAAAAAAAAAAAAAAAAA
A8	BC200	CATAGGCT	CCTTGGCACCCGAGAATTCCACATAGGCTAAAAAAAAAAAAAAAAAAAAAAAAAAAAAA
A9	BC201	GTTACGCT	CCTTGGCACCCGAGAATTCCAGTTACGCTAAAAAAAAAAAAAAAAAAAAAAAAAAAAAA
A10	BC202	AATCCGCT	CCTTGGCACCCGAGAATTCCAAATCCGCTAAAAAAAAAAAAAAAAAAAAAAAAAAAAAA
A11	BC203	ATGTCGCT	CCTTGGCACCCGAGAATTCCAATGTCGCTAAAAAAAAAAAAAAAAAAAAAAAAAAAAAA
A12	BC204	TCTTCGCT	CCTTGGCACCCGAGAATTCCATCTTCGCTAAAAAAAAAAAAAAAAAAAAAAAAAAAAAA
B1	BC205	CAGAACCT	CCTTGGCACCCGAGAATTCCACAGAACCTAAAAAAAAAAAAAAAAAAAAAAAAAAAAAA
B2	BC206	ATGGACCT	CCTTGGCACCCGAGAATTCCAATGGACCTAAAAAAAAAAAAAAAAAAAAAAAAAAAAAA
B3	BC207	CTACACCT	CCTTGGCACCCGAGAATTCCACTACACCTAAAAAAAAAAAAAAAAAAAAAAAAAAAAAA
B4	BC208	AATGGCCT	CCTTGGCACCCGAGAATTCCAAATGGCCTAAAAAAAAAAAAAAAAAAAAAAAAAAAAAA
B5	BC209	ATGTCCAG	CCTTGGCACCCGAGAATTCCAATGTCCAGAAAAAAAAAAAAAAAAAAAAAAAAAAAAAA
B6	BC210	TGTACCAG	CCTTGGCACCCGAGAATTCCATGTACCAGAAAAAAAAAAAAAAAAAAAAAAAAAAAAAA
B7	BC211	GTTAGCAG	CCTTGGCACCCGAGAATTCCAGTTAGCAGAAAAAAAAAAAAAAAAAAAAAAAAAAAAAA
B8	BC212	CTGAACAG	CCTTGGCACCCGAGAATTCCACTGAACAGAAAAAAAAAAAAAAAAAAAAAAAAAAAAAA
B9	BC213	GCTATGAG	CCTTGGCACCCGAGAATTCCAGCTATGAGAAAAAAAAAAAAAAAAAAAAAAAAAAAAAA
B10	BC214	CAGATGAG	CCTTGGCACCCGAGAATTCCACAGATGAGAAAAAAAAAAAAAAAAAAAAAAAAAAAAAA
B11	BC215	ATTCCGAG	CCTTGGCACCCGAGAATTCCAATTCCGAGAAAAAAAAAAAAAAAAAAAAAAAAAAAAAA
B12	BC216	TGTTGGAG	CCTTGGCACCCGAGAATTCCATGTTGGAGAAAAAAAAAAAAAAAAAAAAAAAAAAAAAA
C1	BC217	CCTTAGAG	CCTTGGCACCCGAGAATTCCACCTTAGAGAAAAAAAAAAAAAAAAAAAAAAAAAAAAAA
C2	BC218	GACTAGAG	CCTTGGCACCCGAGAATTCCAGACTAGAGAAAAAAAAAAAAAAAAAAAAAAAAAAAAAA
C3	BC219	TTCCAGAG	CCTTGGCACCCGAGAATTCCATTCCAGAGAAAAAAAAAAAAAAAAAAAAAAAAAAAAAA
C4	BC220	GTTGAGAG	CCTTGGCACCCGAGAATTCCAGTTGAGAGAAAAAAAAAAAAAAAAAAAAAAAAAAAAAA
C5	BC221	TAGGAGAG	CCTTGGCACCCGAGAATTCCATAGGAGAGAAAAAAAAAAAAAAAAAAAAAAAAAAAAAA
C6	BC222	GCGTTAAG	CCTTGGCACCCGAGAATTCCAGCGTTAAGAAAAAAAAAAAAAAAAAAAAAAAAAAAAAA
C7	BC223	CTCCTAAG	CCTTGGCACCCGAGAATTCCACTCCTAAGAAAAAAAAAAAAAAAAAAAAAAAAAAAAAA
C8	BC224	GGACTAAG	CCTTGGCACCCGAGAATTCCAGGACTAAGAAAAAAAAAAAAAAAAAAAAAAAAAAAAAA
C9	BC225	AAGTCACG	CCTTGGCACCCGAGAATTCCAAAGTCACGAAAAAAAAAAAAAAAAAAAAAAAAAAAAAA
C10	BC226	AAGAAGCG	CCTTGGCACCCGAGAATTCCAAAGAAGCGAAAAAAAAAAAAAAAAAAAAAAAAAAAAAA
C11	BC227	TGTAAGCG	CCTTGGCACCCGAGAATTCCATGTAAGCGAAAAAAAAAAAAAAAAAAAAAAAAAAAAAA
C12	BC228	ATTAGGCG	CCTTGGCACCCGAGAATTCCAATTAGGCGAAAAAAAAAAAAAAAAAAAAAAAAAAAAAA
D1	BC229	GTATTGCG	CCTTGGCACCCGAGAATTCCAGTATTGCGAAAAAAAAAAAAAAAAAAAAAAAAAAAAAA
D2	BC230	TATCACCG	CCTTGGCACCCGAGAATTCCATATCACCGAAAAAAAAAAAAAAAAAAAAAAAAAAAAAA
D3	BC231	CTAATCCG	CCTTGGCACCCGAGAATTCCACTAATCCGAAAAAAAAAAAAAAAAAAAAAAAAAAAAAA
D4	BC232	TCTATCCG	CCTTGGCACCCGAGAATTCCATCTATCCGAAAAAAAAAAAAAAAAAAAAAAAAAAAAAA
D5	BC233	TAGTTCCG	CCTTGGCACCCGAGAATTCCATAGTTCCGAAAAAAAAAAAAAAAAAAAAAAAAAAAAAA
D6	BC234	CTTGATCG	CCTTGGCACCCGAGAATTCCACTTGATCGAAAAAAAAAAAAAAAAAAAAAAAAAAAAAA
D7	BC235	GATAGTCG	CCTTGGCACCCGAGAATTCCAGATAGTCGAAAAAAAAAAAAAAAAAAAAAAAAAAAAAA
D8	BC236	ATGACTCG	CCTTGGCACCCGAGAATTCCAATGACTCGAAAAAAAAAAAAAAAAAAAAAAAAAAAAAA
D9	BC237	TTACCTCG	CCTTGGCACCCGAGAATTCCATTACCTCGAAAAAAAAAAAAAAAAAAAAAAAAAAAAAA
D10	BC238	TGTTCTCG	CCTTGGCACCCGAGAATTCCATGTTCTCGAAAAAAAAAAAAAAAAAAAAAAAAAAAAAA
D11	BC239	GGAATTCG	CCTTGGCACCCGAGAATTCCAGGAATTCGAAAAAAAAAAAAAAAAAAAAAAAAAAAAAA
D12	BC240	AGTCTTCG	CCTTGGCACCCGAGAATTCCAAGTCTTCGAAAAAAAAAAAAAAAAAAAAAAAAAAAAAA
E1	BC241	ACAGGATG	CCTTGGCACCCGAGAATTCCAACAGGATGAAAAAAAAAAAAAAAAAAAAAAAAAAAAAA
E2	BC242	ATGCGATG	CCTTGGCACCCGAGAATTCCAATGCGATGAAAAAAAAAAAAAAAAAAAAAAAAAAAAAA
E3	BC243	CCTTGATG	CCTTGGCACCCGAGAATTCCACCTTGATGAAAAAAAAAAAAAAAAAAAAAAAAAAAAAA
E4	BC244	GTTGCATG	CCTTGGCACCCGAGAATTCCAGTTGCATGAAAAAAAAAAAAAAAAAAAAAAAAAAAAAA
E5	BC245	CGGATATG	CCTTGGCACCCGAGAATTCCACGGATATGAAAAAAAAAAAAAAAAAAAAAAAAAAAAAA
E6	BC246	GCTCTATG	CCTTGGCACCCGAGAATTCCAGCTCTATGAAAAAAAAAAAAAAAAAAAAAAAAAAAAAA
E7	BC247	TCGAAGTG	CCTTGGCACCCGAGAATTCCATCGAAGTGAAAAAAAAAAAAAAAAAAAAAAAAAAAAAA
E8	BC248	CGATAGTG	CCTTGGCACCCGAGAATTCCACGATAGTGAAAAAAAAAAAAAAAAAAAAAAAAAAAAAA
E9	BC249	CTAACGTG	CCTTGGCACCCGAGAATTCCACTAACGTGAAAAAAAAAAAAAAAAAAAAAAAAAAAAAA
E10	BC250	GATACGTG	CCTTGGCACCCGAGAATTCCAGATACGTGAAAAAAAAAAAAAAAAAAAAAAAAAAAAAA
E11	BC251	GTGATGTG	CCTTGGCACCCGAGAATTCCAGTGATGTGAAAAAAAAAAAAAAAAAAAAAAAAAAAAAA
E12	BC252	CTTGTGTG	CCTTGGCACCCGAGAATTCCACTTGTGTGAAAAAAAAAAAAAAAAAAAAAAAAAAAAAA
F1	BC253	AGGAACTG	CCTTGGCACCCGAGAATTCCAAGGAACTGAAAAAAAAAAAAAAAAAAAAAAAAAAAAAA
F2	BC254	CCTAACTG	CCTTGGCACCCGAGAATTCCACCTAACTGAAAAAAAAAAAAAAAAAAAAAAAAAAAAAA
F3	BC255	TTGCACTG	CCTTGGCACCCGAGAATTCCATTGCACTGAAAAAAAAAAAAAAAAAAAAAAAAAAAAAA
F4	BC256	GAGTACTG	CCTTGGCACCCGAGAATTCCAGAGTACTGAAAAAAAAAAAAAAAAAAAAAAAAAAAAAA
F5	BC257	TGTCTCTG	CCTTGGCACCCGAGAATTCCATGTCTCTGAAAAAAAAAAAAAAAAAAAAAAAAAAAAAA
F6	BC258	CTGTTCTG	CCTTGGCACCCGAGAATTCCACTGTTCTGAAAAAAAAAAAAAAAAAAAAAAAAAAAAAA
F7	BC259	CAGAGTTG	CCTTGGCACCCGAGAATTCCACAGAGTTGAAAAAAAAAAAAAAAAAAAAAAAAAAAAAA
F8	BC260	TGGTGTTG	CCTTGGCACCCGAGAATTCCATGGTGTTGAAAAAAAAAAAAAAAAAAAAAAAAAAAAAA
F9	BC261	CTTCCTTG	CCTTGGCACCCGAGAATTCCACTTCCTTGAAAAAAAAAAAAAAAAAAAAAAAAAAAAAA
F10	BC262	CCATCTTG	CCTTGGCACCCGAGAATTCCACCATCTTGAAAAAAAAAAAAAAAAAAAAAAAAAAAAAA
F11	BC263	GTGAGAAC	CCTTGGCACCCGAGAATTCCAGTGAGAACAAAAAAAAAAAAAAAAAAAAAAAAAAAAAA
F12	BC264	TGCAGAAC	CCTTGGCACCCGAGAATTCCATGCAGAACAAAAAAAAAAAAAAAAAAAAAAAAAAAAAA
G1	BC265	ACGTGAAC	CCTTGGCACCCGAGAATTCCAACGTGAACAAAAAAAAAAAAAAAAAAAAAAAAAAAAAA
G2	BC266	GGTACAAC	CCTTGGCACCCGAGAATTCCAGGTACAACAAAAAAAAAAAAAAAAAAAAAAAAAAAAAA
G3	BC267	TCTGCAAC	CCTTGGCACCCGAGAATTCCATCTGCAACAAAAAAAAAAAAAAAAAAAAAAAAAAAAAA
G4	BC268	GAACCAAC	CCTTGGCACCCGAGAATTCCAGAACCAACAAAAAAAAAAAAAAAAAAAAAAAAAAAAAA
G5	BC269	ATGCCAAC	CCTTGGCACCCGAGAATTCCAATGCCAACAAAAAAAAAAAAAAAAAAAAAAAAAAAAAA
G6	BC270	CCATCAAC	CCTTGGCACCCGAGAATTCCACCATCAACAAAAAAAAAAAAAAAAAAAAAAAAAAAAAA
G7	BC271	TGGTCAAC	CCTTGGCACCCGAGAATTCCATGGTCAACAAAAAAAAAAAAAAAAAAAAAAAAAAAAAA
G8	BC272	GCCATAAC	CCTTGGCACCCGAGAATTCCAGCCATAACAAAAAAAAAAAAAAAAAAAAAAAAAAAAAA
G9	BC273	CAGCTAAC	CCTTGGCACCCGAGAATTCCACAGCTAACAAAAAAAAAAAAAAAAAAAAAAAAAAAAAA
G10	BC274	TGTGAGAC	CCTTGGCACCCGAGAATTCCATGTGAGACAAAAAAAAAAAAAAAAAAAAAAAAAAAAAA
G11	BC275	ACTCAGAC	CCTTGGCACCCGAGAATTCCAACTCAGACAAAAAAAAAAAAAAAAAAAAAAAAAAAAAA
G12	BC276	TCGTAGAC	CCTTGGCACCCGAGAATTCCATCGTAGACAAAAAAAAAAAAAAAAAAAAAAAAAAAAAA
H1	BC277	CTCTAGAC	CCTTGGCACCCGAGAATTCCACTCTAGACAAAAAAAAAAAAAAAAAAAAAAAAAAAAAA
H2	BC278	TACTGGAC	CCTTGGCACCCGAGAATTCCATACTGGACAAAAAAAAAAAAAAAAAAAAAAAAAAAAAA
H3	BC279	AAGACGAC	CCTTGGCACCCGAGAATTCCAAAGACGACAAAAAAAAAAAAAAAAAAAAAAAAAAAAAA
H4	BC280	CATTCGAC	CCTTGGCACCCGAGAATTCCACATTCGACAAAAAAAAAAAAAAAAAAAAAAAAAAAAAA
H5	BC281	GATCTGAC	CCTTGGCACCCGAGAATTCCAGATCTGACAAAAAAAAAAAAAAAAAAAAAAAAAAAAAA
H6	BC282	GTGTTGAC	CCTTGGCACCCGAGAATTCCAGTGTTGACAAAAAAAAAAAAAAAAAAAAAAAAAAAAAA
H7	BC283	ACAGACAC	CCTTGGCACCCGAGAATTCCAACAGACACAAAAAAAAAAAAAAAAAAAAAAAAAAAAAA
H8	BC284	CAACACAC	CCTTGGCACCCGAGAATTCCACAACACACAAAAAAAAAAAAAAAAAAAAAAAAAAAAAA
H9	BC285	ATTCGCAC	CCTTGGCACCCGAGAATTCCAATTCGCACAAAAAAAAAAAAAAAAAAAAAAAAAAAAAA
H10	BC286	TCTTGCAC	CCTTGGCACCCGAGAATTCCATCTTGCACAAAAAAAAAAAAAAAAAAAAAAAAAAAAAA
H11	BC287	TTGACCAC	CCTTGGCACCCGAGAATTCCATTGACCACAAAAAAAAAAAAAAAAAAAAAAAAAAAAAA
H12	BC288	ACTACCAC	CCTTGGCACCCGAGAATTCCAACTACCACAAAAAAAAAAAAAAAAAAAAAAAAAAAAAA
