# Supplementary material for: Fragment-sequencing unveils local tissue microenvironments at single-cell resolution
Source: Nat Commun. 2023 Nov 27;14:7775. doi: 10.1038/s41467-023-43005-8 (PMC10681997; doi:10.1038/s41467-023-43005-8)
Supplement: Supplementary file 5 — Supplementary Data 2 [file 41467_2023_43005_MOESM5_ESM.xlsx]

## Sheet: MULTI-seq barcode
Well Position	Name	Barcode Seqeunce	Oligo sequence
A1	BC1	CGGAAGAA	CCTTGGCACCCGAGAATTCCACGGAAGAACCCATATAAGAAA
A2	BC2	GCCAAGAA	CCTTGGCACCCGAGAATTCCAGCCAAGAACCCATATAAGAAA
A3	BC3	GGAGAGAA	CCTTGGCACCCGAGAATTCCAGGAGAGAACCCATATAAGAAA
A4	BC4	ACGGAGAA	CCTTGGCACCCGAGAATTCCAACGGAGAACCCATATAAGAAA
A5	BC5	CACGAGAA	CCTTGGCACCCGAGAATTCCACACGAGAACCCATATAAGAAA
A6	BC6	CCACAGAA	CCTTGGCACCCGAGAATTCCACCACAGAACCCATATAAGAAA
A7	BC7	GAGCAGAA	CCTTGGCACCCGAGAATTCCAGAGCAGAACCCATATAAGAAA
A8	BC8	AGCCAGAA	CCTTGGCACCCGAGAATTCCAAGCCAGAACCCATATAAGAAA
A9	BC9	TCGAGGAA	CCTTGGCACCCGAGAATTCCATCGAGGAACCCATATAAGAAA
A10	BC10	CTCAGGAA	CCTTGGCACCCGAGAATTCCACTCAGGAACCCATATAAGAAA
A11	BC11	GGTAGGAA	CCTTGGCACCCGAGAATTCCAGGTAGGAACCCATATAAGAAA
A12	BC12	TGACGGAA	CCTTGGCACCCGAGAATTCCATGACGGAACCCATATAAGAAA
B1	BC13	ATGCGGAA	CCTTGGCACCCGAGAATTCCAATGCGGAACCCATATAAGAAA
B2	BC14	CATCGGAA	CCTTGGCACCCGAGAATTCCACATCGGAACCCATATAAGAAA
B3	BC15	GCATGGAA	CCTTGGCACCCGAGAATTCCAGCATGGAACCCATATAAGAAA
B4	BC16	GTGACGAA	CCTTGGCACCCGAGAATTCCAGTGACGAACCCATATAAGAAA
B5	BC17	TGCACGAA	CCTTGGCACCCGAGAATTCCATGCACGAACCCATATAAGAAA
B6	BC18	CCTACGAA	CCTTGGCACCCGAGAATTCCACCTACGAACCCATATAAGAAA
B7	BC19	TCAGCGAA	CCTTGGCACCCGAGAATTCCATCAGCGAACCCATATAAGAAA
B8	BC20	ATCGCGAA	CCTTGGCACCCGAGAATTCCAATCGCGAACCCATATAAGAAA
B9	BC21	GATGCGAA	CCTTGGCACCCGAGAATTCCAGATGCGAACCCATATAAGAAA
B10	BC22	CGATCGAA	CCTTGGCACCCGAGAATTCCACGATCGAACCCATATAAGAAA
B11	BC23	CTGGTGAA	CCTTGGCACCCGAGAATTCCACTGGTGAACCCATATAAGAAA
B12	BC24	GTCCTGAA	CCTTGGCACCCGAGAATTCCAGTCCTGAACCCATATAAGAAA
C1	BC25	GTGGACAA	CCTTGGCACCCGAGAATTCCAGTGGACAACCCATATAAGAAA
C2	BC26	TGCGACAA	CCTTGGCACCCGAGAATTCCATGCGACAACCCATATAAGAAA
C3	BC27	CCTGACAA	CCTTGGCACCCGAGAATTCCACCTGACAACCCATATAAGAAA
C4	BC28	TCGCACAA	CCTTGGCACCCGAGAATTCCATCGCACAACCCATATAAGAAA
C5	BC29	CTCCACAA	CCTTGGCACCCGAGAATTCCACTCCACAACCCATATAAGAAA
C6	BC30	GGTCACAA	CCTTGGCACCCGAGAATTCCAGGTCACAACCCATATAAGAAA
C7	BC31	CGAAGCAA	CCTTGGCACCCGAGAATTCCACGAAGCAACCCATATAAGAAA
C8	BC32	GAGAGCAA	CCTTGGCACCCGAGAATTCCAGAGAGCAACCCATATAAGAAA
C9	BC33	ACCAGCAA	CCTTGGCACCCGAGAATTCCAACCAGCAACCCATATAAGAAA
C10	BC34	AGTGGCAA	CCTTGGCACCCGAGAATTCCAAGTGGCAACCCATATAAGAAA
C11	BC35	GTACGCAA	CCTTGGCACCCGAGAATTCCAGTACGCAACCCATATAAGAAA
C12	BC36	TACCGCAA	CCTTGGCACCCGAGAATTCCATACCGCAACCCATATAAGAAA
D1	BC37	TGGTGCAA	CCTTGGCACCCGAGAATTCCATGGTGCAACCCATATAAGAAA
D2	BC38	GCAACCAA	CCTTGGCACCCGAGAATTCCAGCAACCAACCCATATAAGAAA
D3	BC39	AGGACCAA	CCTTGGCACCCGAGAATTCCAAGGACCAACCCATATAAGAAA
D4	BC40	CACACCAA	CCTTGGCACCCGAGAATTCCACACACCAACCCATATAAGAAA
D5	BC41	CTAGCCAA	CCTTGGCACCCGAGAATTCCACTAGCCAACCCATATAAGAAA
D6	BC42	TAGGCCAA	CCTTGGCACCCGAGAATTCCATAGGCCAACCCATATAAGAAA
D7	BC43	TCCTCCAA	CCTTGGCACCCGAGAATTCCATCCTCCAACCCATATAAGAAA
D8	BC44	CCGATCAA	CCTTGGCACCCGAGAATTCCACCGATCAACCCATATAAGAAA
D9	BC45	GGCATCAA	CCTTGGCACCCGAGAATTCCAGGCATCAACCCATATAAGAAA
D10	BC46	CCAGGTAA	CCTTGGCACCCGAGAATTCCACCAGGTAACCCATATAAGAAA
D11	BC47	GACGGTAA	CCTTGGCACCCGAGAATTCCAGACGGTAACCCATATAAGAAA
D12	BC48	GCTCGTAA	CCTTGGCACCCGAGAATTCCAGCTCGTAACCCATATAAGAAA
E1	BC49	CGCTGTAA	CCTTGGCACCCGAGAATTCCACGCTGTAACCCATATAAGAAA
E2	BC50	CGTGCTAA	CCTTGGCACCCGAGAATTCCACGTGCTAACCCATATAAGAAA
E3	BC51	GGACCTAA	CCTTGGCACCCGAGAATTCCAGGACCTAACCCATATAAGAAA
E4	BC52	CAGCCTAA	CCTTGGCACCCGAGAATTCCACAGCCTAACCCATATAAGAAA
E5	BC53	GCGTCTAA	CCTTGGCACCCGAGAATTCCAGCGTCTAACCCATATAAGAAA
E6	BC54	CGAGAAGA	CCTTGGCACCCGAGAATTCCACGAGAAGACCCATATAAGAAA
E7	BC55	GAGGAAGA	CCTTGGCACCCGAGAATTCCAGAGGAAGACCCATATAAGAAA
E8	BC56	ACCGAAGA	CCTTGGCACCCGAGAATTCCAACCGAAGACCCATATAAGAAA
E9	BC57	GCACAAGA	CCTTGGCACCCGAGAATTCCAGCACAAGACCCATATAAGAAA
E10	BC58	AGGCAAGA	CCTTGGCACCCGAGAATTCCAAGGCAAGACCCATATAAGAAA
E11	BC59	CACCAAGA	CCTTGGCACCCGAGAATTCCACACCAAGACCCATATAAGAAA
E12	BC60	CCGTAAGA	CCTTGGCACCCGAGAATTCCACCGTAAGACCCATATAAGAAA
F1	BC61	GGCTAAGA	CCTTGGCACCCGAGAATTCCAGGCTAAGACCCATATAAGAAA
F2	BC62	GGAAGAGA	CCTTGGCACCCGAGAATTCCAGGAAGAGACCCATATAAGAAA
F3	BC63	CAGAGAGA	CCTTGGCACCCGAGAATTCCACAGAGAGACCCATATAAGAAA
F4	BC64	TCCAGAGA	CCTTGGCACCCGAGAATTCCATCCAGAGACCCATATAAGAAA
F5	BC65	TGTGGAGA	CCTTGGCACCCGAGAATTCCATGTGGAGACCCATATAAGAAA
F6	BC66	CTACGAGA	CCTTGGCACCCGAGAATTCCACTACGAGACCCATATAAGAAA
F7	BC67	GATCGAGA	CCTTGGCACCCGAGAATTCCAGATCGAGACCCATATAAGAAA
F8	BC68	GTGTGAGA	CCTTGGCACCCGAGAATTCCAGTGTGAGACCCATATAAGAAA
F9	BC69	CCAACAGA	CCTTGGCACCCGAGAATTCCACCAACAGACCCATATAAGAAA
F10	BC70	TGGACAGA	CCTTGGCACCCGAGAATTCCATGGACAGACCCATATAAGAAA
F11	BC71	GACACAGA	CCTTGGCACCCGAGAATTCCAGACACAGACCCATATAAGAAA
F12	BC72	GTAGCAGA	CCTTGGCACCCGAGAATTCCAGTAGCAGACCCATATAAGAAA
G1	BC73	CATGCAGA	CCTTGGCACCCGAGAATTCCACATGCAGACCCATATAAGAAA
G2	BC74	ACTCCAGA	CCTTGGCACCCGAGAATTCCAACTCCAGACCCATATAAGAAA
G3	BC75	CTCTCAGA	CCTTGGCACCCGAGAATTCCACTCTCAGACCCATATAAGAAA
G4	BC76	GCGATAGA	CCTTGGCACCCGAGAATTCCAGCGATAGACCCATATAAGAAA
G5	BC77	CGCATAGA	CCTTGGCACCCGAGAATTCCACGCATAGACCCATATAAGAAA
G6	BC78	TTGGAGGA	CCTTGGCACCCGAGAATTCCATTGGAGGACCCATATAAGAAA
G7	BC79	AGTGAGGA	CCTTGGCACCCGAGAATTCCAAGTGAGGACCCATATAAGAAA
G8	BC80	TCTCAGGA	CCTTGGCACCCGAGAATTCCATCTCAGGACCCATATAAGAAA
G9	BC81	AGAACGGA	CCTTGGCACCCGAGAATTCCAAGAACGGACCCATATAAGAAA
G10	BC82	TAACCGGA	CCTTGGCACCCGAGAATTCCATAACCGGACCCATATAAGAAA
G11	BC83	AAGTCGGA	CCTTGGCACCCGAGAATTCCAAAGTCGGACCCATATAAGAAA
G12	BC84	TGTTCGGA	CCTTGGCACCCGAGAATTCCATGTTCGGACCCATATAAGAAA
H1	BC85	ACCATGGA	CCTTGGCACCCGAGAATTCCAACCATGGACCCATATAAGAAA
H2	BC86	GAAGTGGA	CCTTGGCACCCGAGAATTCCAGAAGTGGACCCATATAAGAAA
H3	BC87	CTTCTGGA	CCTTGGCACCCGAGAATTCCACTTCTGGACCCATATAAGAAA
H4	BC88	CCATTGGA	CCTTGGCACCCGAGAATTCCACCATTGGACCCATATAAGAAA
H5	BC89	ACGAACGA	CCTTGGCACCCGAGAATTCCAACGAACGACCCATATAAGAAA
H6	BC90	GTCAACGA	CCTTGGCACCCGAGAATTCCAGTCAACGACCCATATAAGAAA
H7	BC91	CGTAACGA	CCTTGGCACCCGAGAATTCCACGTAACGACCCATATAAGAAA
H8	BC92	TCAGACGA	CCTTGGCACCCGAGAATTCCATCAGACGACCCATATAAGAAA
H9	BC93	GCTTACGA	CCTTGGCACCCGAGAATTCCAGCTTACGACCCATATAAGAAA
H10	BC94	TTGAGCGA	CCTTGGCACCCGAGAATTCCATTGAGCGACCCATATAAGAAA
H11	BC95	ATAGGCGA	CCTTGGCACCCGAGAATTCCAATAGGCGACCCATATAAGAAA
H12	BC96	GAATGCGA	CCTTGGCACCCGAGAATTCCAGAATGCGACCCATATAAGAAA
A1	BC97	TCTACCGA	CCTTGGCACCCGAGAATTCCATCTACCGACCCATATAAGAAA
A2	BC98	ACATCCGA	CCTTGGCACCCGAGAATTCCAACATCCGACCCATATAAGAAA
A3	BC99	AAGGTCGA	CCTTGGCACCCGAGAATTCCAAAGGTCGACCCATATAAGAAA
A4	BC100	TTCGTCGA	CCTTGGCACCCGAGAATTCCATTCGTCGACCCATATAAGAAA
A5	BC101	CAACTCGA	CCTTGGCACCCGAGAATTCCACAACTCGACCCATATAAGAAA
A6	BC102	AGTCTCGA	CCTTGGCACCCGAGAATTCCAAGTCTCGACCCATATAAGAAA
A7	BC103	TCGTTCGA	CCTTGGCACCCGAGAATTCCATCGTTCGACCCATATAAGAAA
A8	BC104	CTCGATGA	CCTTGGCACCCGAGAATTCCACTCGATGACCCATATAAGAAA
A9	BC105	GTGCATGA	CCTTGGCACCCGAGAATTCCAGTGCATGACCCATATAAGAAA
A10	BC106	TGCCATGA	CCTTGGCACCCGAGAATTCCATGCCATGACCCATATAAGAAA
A11	BC107	AGGAGTGA	CCTTGGCACCCGAGAATTCCAAGGAGTGACCCATATAAGAAA
A12	BC108	CCTAGTGA	CCTTGGCACCCGAGAATTCCACCTAGTGACCCATATAAGAAA
B1	BC109	GTTGGTGA	CCTTGGCACCCGAGAATTCCAGTTGGTGACCCATATAAGAAA
B2	BC110	ACACGTGA	CCTTGGCACCCGAGAATTCCAACACGTGACCCATATAAGAAA
B3	BC111	TAGCGTGA	CCTTGGCACCCGAGAATTCCATAGCGTGACCCATATAAGAAA
B4	BC112	CTGACTGA	CCTTGGCACCCGAGAATTCCACTGACTGACCCATATAAGAAA
B5	BC113	GGTACTGA	CCTTGGCACCCGAGAATTCCAGGTACTGACCCATATAAGAAA
B6	BC114	TGAGCTGA	CCTTGGCACCCGAGAATTCCATGAGCTGACCCATATAAGAAA
B7	BC115	AACGCTGA	CCTTGGCACCCGAGAATTCCAAACGCTGACCCATATAAGAAA
B8	BC116	GACCTTGA	CCTTGGCACCCGAGAATTCCAGACCTTGACCCATATAAGAAA
B9	BC117	TCGGAACA	CCTTGGCACCCGAGAATTCCATCGGAACACCCATATAAGAAA
B10	BC118	GTCGAACA	CCTTGGCACCCGAGAATTCCAGTCGAACACCCATATAAGAAA
B11	BC119	CTGCAACA	CCTTGGCACCCGAGAATTCCACTGCAACACCCATATAAGAAA
B12	BC120	ACGAGACA	CCTTGGCACCCGAGAATTCCAACGAGACACCCATATAAGAAA
C1	BC121	CGTAGACA	CCTTGGCACCCGAGAATTCCACGTAGACACCCATATAAGAAA
C2	BC122	GAAGGACA	CCTTGGCACCCGAGAATTCCAGAAGGACACCCATATAAGAAA
C3	BC123	AGACGACA	CCTTGGCACCCGAGAATTCCAAGACGACACCCATATAAGAAA
C4	BC124	TTCCGACA	CCTTGGCACCCGAGAATTCCATTCCGACACCCATATAAGAAA
C5	BC125	CCATGACA	CCTTGGCACCCGAGAATTCCACCATGACACCCATATAAGAAA
C6	BC126	AGCACACA	CCTTGGCACCCGAGAATTCCAAGCACACACCCATATAAGAAA
C7	BC127	GCTACACA	CCTTGGCACCCGAGAATTCCAGCTACACACCCATATAAGAAA
C8	BC128	ACAGCACA	CCTTGGCACCCGAGAATTCCAACAGCACACCCATATAAGAAA
C9	BC129	TACGCACA	CCTTGGCACCCGAGAATTCCATACGCACACCCATATAAGAAA
C10	BC130	CAACCACA	CCTTGGCACCCGAGAATTCCACAACCACACCCATATAAGAAA
C11	BC131	TGTCCACA	CCTTGGCACCCGAGAATTCCATGTCCACACCCATATAAGAAA
C12	BC132	GGATCACA	CCTTGGCACCCGAGAATTCCAGGATCACACCCATATAAGAAA
D1	BC133	CAGGTACA	CCTTGGCACCCGAGAATTCCACAGGTACACCCATATAAGAAA
D2	BC134	GGTGTACA	CCTTGGCACCCGAGAATTCCAGGTGTACACCCATATAAGAAA
D3	BC135	CCTCTACA	CCTTGGCACCCGAGAATTCCACCTCTACACCCATATAAGAAA
D4	BC136	GCCTTACA	CCTTGGCACCCGAGAATTCCAGCCTTACACCCATATAAGAAA
D5	BC137	CTAGAGCA	CCTTGGCACCCGAGAATTCCACTAGAGCACCCATATAAGAAA
D6	BC138	TACCAGCA	CCTTGGCACCCGAGAATTCCATACCAGCACCCATATAAGAAA
D7	BC139	GTTCAGCA	CCTTGGCACCCGAGAATTCCAGTTCAGCACCCATATAAGAAA
D8	BC140	CAGTAGCA	CCTTGGCACCCGAGAATTCCACAGTAGCACCCATATAAGAAA
D9	BC141	ACCTAGCA	CCTTGGCACCCGAGAATTCCAACCTAGCACCCATATAAGAAA
D10	BC142	GTAAGGCA	CCTTGGCACCCGAGAATTCCAGTAAGGCACCCATATAAGAAA
D11	BC143	AACAGGCA	CCTTGGCACCCGAGAATTCCAAACAGGCACCCATATAAGAAA
D12	BC144	TTGTGGCA	CCTTGGCACCCGAGAATTCCATTGTGGCACCCATATAAGAAA
E1	BC145	GATTGGCA	CCTTGGCACCCGAGAATTCCAGATTGGCACCCATATAAGAAA
E2	BC146	TAGACGCA	CCTTGGCACCCGAGAATTCCATAGACGCACCCATATAAGAAA
E3	BC147	ATACCGCA	CCTTGGCACCCGAGAATTCCAATACCGCACCCATATAAGAAA
E4	BC148	CGAATGCA	CCTTGGCACCCGAGAATTCCACGAATGCACCCATATAAGAAA
E5	BC149	ACTGTGCA	CCTTGGCACCCGAGAATTCCAACTGTGCACCCATATAAGAAA
E6	BC150	TCACTGCA	CCTTGGCACCCGAGAATTCCATCACTGCACCCATATAAGAAA
E7	BC151	AAGCTGCA	CCTTGGCACCCGAGAATTCCAAAGCTGCACCCATATAAGAAA
E8	BC152	TGCTTGCA	CCTTGGCACCCGAGAATTCCATGCTTGCACCCATATAAGAAA
E9	BC153	TGGAACCA	CCTTGGCACCCGAGAATTCCATGGAACCACCCATATAAGAAA
E10	BC154	AGAGACCA	CCTTGGCACCCGAGAATTCCAAGAGACCACCCATATAAGAAA
E11	BC155	GATGACCA	CCTTGGCACCCGAGAATTCCAGATGACCACCCATATAAGAAA
E12	BC156	ACTCACCA	CCTTGGCACCCGAGAATTCCAACTCACCACCCATATAAGAAA
F1	BC157	TCAAGCCA	CCTTGGCACCCGAGAATTCCATCAAGCCACCCATATAAGAAA
F2	BC158	AAGTGCCA	CCTTGGCACCCGAGAATTCCAAAGTGCCACCCATATAAGAAA
F3	BC159	GTGATCCA	CCTTGGCACCCGAGAATTCCAGTGATCCACCCATATAAGAAA
F4	BC160	CTTGTCCA	CCTTGGCACCCGAGAATTCCACTTGTCCACCCATATAAGAAA
F5	BC161	ATCCTCCA	CCTTGGCACCCGAGAATTCCAATCCTCCACCCATATAAGAAA
F6	BC162	CACTTCCA	CCTTGGCACCCGAGAATTCCACACTTCCACCCATATAAGAAA
F7	BC163	GCGAATCA	CCTTGGCACCCGAGAATTCCAGCGAATCACCCATATAAGAAA
F8	BC164	CGCAATCA	CCTTGGCACCCGAGAATTCCACGCAATCACCCATATAAGAAA
F9	BC165	ATCGGTCA	CCTTGGCACCCGAGAATTCCAATCGGTCACCCATATAAGAAA
F10	BC166	CATGGTCA	CCTTGGCACCCGAGAATTCCACATGGTCACCCATATAAGAAA
F11	BC167	TCCTGTCA	CCTTGGCACCCGAGAATTCCATCCTGTCACCCATATAAGAAA
F12	BC168	GTCACTCA	CCTTGGCACCCGAGAATTCCAGTCACTCACCCATATAAGAAA
G1	BC169	TTGGCTCA	CCTTGGCACCCGAGAATTCCATTGGCTCACCCATATAAGAAA
G2	BC170	GATCCTCA	CCTTGGCACCCGAGAATTCCAGATCCTCACCCATATAAGAAA
G3	BC171	AGGTCTCA	CCTTGGCACCCGAGAATTCCAAGGTCTCACCCATATAAGAAA
G4	BC172	CCTTCTCA	CCTTGGCACCCGAGAATTCCACCTTCTCACCCATATAAGAAA
G5	BC173	GCAGTTCA	CCTTGGCACCCGAGAATTCCAGCAGTTCACCCATATAAGAAA
G6	BC174	TGGCTTCA	CCTTGGCACCCGAGAATTCCATGGCTTCACCCATATAAGAAA
G7	BC175	CACGGATA	CCTTGGCACCCGAGAATTCCACACGGATACCCATATAAGAAA
G8	BC176	GCTGGATA	CCTTGGCACCCGAGAATTCCAGCTGGATACCCATATAAGAAA
G9	BC177	TGGCGATA	CCTTGGCACCCGAGAATTCCATGGCGATACCCATATAAGAAA
G10	BC178	CTGGCATA	CCTTGGCACCCGAGAATTCCACTGGCATACCCATATAAGAAA
G11	BC179	GAGCCATA	CCTTGGCACCCGAGAATTCCAGAGCCATACCCATATAAGAAA
G12	BC180	GGCCTATA	CCTTGGCACCCGAGAATTCCAGGCCTATACCCATATAAGAAA
H1	BC181	TCCGAGTA	CCTTGGCACCCGAGAATTCCATCCGAGTACCCATATAAGAAA
H2	BC182	CGTCAGTA	CCTTGGCACCCGAGAATTCCACGTCAGTACCCATATAAGAAA
H3	BC183	GCGTAGTA	CCTTGGCACCCGAGAATTCCAGCGTAGTACCCATATAAGAAA
H4	BC184	CCAAGGTA	CCTTGGCACCCGAGAATTCCACCAAGGTACCCATATAAGAAA
H5	BC185	GAACGGTA	CCTTGGCACCCGAGAATTCCAGAACGGTACCCATATAAGAAA
H6	BC186	ACTCGGTA	CCTTGGCACCCGAGAATTCCAACTCGGTACCCATATAAGAAA
H7	BC187	AGGTGGTA	CCTTGGCACCCGAGAATTCCAAGGTGGTACCCATATAAGAAA
H8	BC188	GTCTGGTA	CCTTGGCACCCGAGAATTCCAGTCTGGTACCCATATAAGAAA
H9	BC189	ACGACGTA	CCTTGGCACCCGAGAATTCCAACGACGTACCCATATAAGAAA
H10	BC190	CAAGCGTA	CCTTGGCACCCGAGAATTCCACAAGCGTACCCATATAAGAAA
H11	BC191	TTGCCGTA	CCTTGGCACCCGAGAATTCCATTGCCGTACCCATATAAGAAA
H12	BC192	AGCGTGTA	CCTTGGCACCCGAGAATTCCAAGCGTGTACCCATATAAGAAA
