# Supplementary material for: Fragment-sequencing unveils local tissue microenvironments at single-cell resolution
Source: Nat Commun. 2023 Nov 27;14:7775. doi: 10.1038/s41467-023-43005-8 (PMC10681997; doi:10.1038/s41467-023-43005-8)
Supplement: Supplementary file 7 — Source Data [file 41467_2023_43005_MOESM7_ESM.xlsx]

## Sheet: Figure 1c
fragment	fragment-size	tissue
Bar85_1	155	spleen
Bar78_1	158	spleen
Bar16_1	171	spleen
Bar55_1	176	spleen
Bar94_1	179	spleen
Bar24_1	182	spleen
Bar80_1	182	spleen
Bar95_1	182	spleen
Bar51_1	184	spleen
Bar21_1	186	spleen
Bar36_1	194	spleen
Bar13_1	196	spleen
Bar23_1	199	spleen
Bar38_1	201	spleen
Bar29_1	210	spleen
Bar93_1	213	spleen
Bar16_2	215	spleen
Bar21_2	215	spleen
Bar27_2	220	spleen
Bar7_2	220	spleen
Bar82_1	222	spleen
Bar43_2	226	spleen
Bar22_2	227	spleen
Bar96_2	229	spleen
Bar15_2	230	spleen
Bar66_1	233	spleen
Bar54_1	235	spleen
Bar14_2	242	spleen
Bar87_2	242	spleen
Bar70_1	243	spleen
Bar68_1	246	spleen
Bar96_1	247	spleen
Bar72_1	248	spleen
Bar59_1	249	spleen
Bar6_2	249	spleen
Bar79_1	249	spleen
Bar11_2	250	spleen
Bar38_2	251	spleen
Bar53_2	251	spleen
Bar3_1	252	spleen
Bar14_1	254	spleen
Bar34_1	261	spleen
Bar24_2	263	spleen
Bar8_2	263	spleen
Bar89_1	266	spleen
Bar34_2	268	spleen
Bar30_2	271	spleen
Bar4_1	277	spleen
Bar35_2	278	spleen
Bar7_1	278	spleen
Bar83_1	278	spleen
Bar9_1	282	spleen
Bar60_2	284	spleen
Bar36_2	290	spleen
Bar17_2	294	spleen
Bar87_1	294	spleen
Bar48_2	296	spleen
Bar70_2	299	spleen
Bar28_2	300	spleen
Bar41_2	301	spleen
Bar19_1	307	spleen
Bar3_2	307	spleen
Bar35_1	307	spleen
Bar72_2	309	spleen
Bar6_1	314	spleen
Bar41_1	326	spleen
Bar20_1	336	spleen
Bar29_2	340	spleen
Bar86_2	340	spleen
Bar4_2	341	spleen
Bar5_2	341	spleen
Bar60_1	350	spleen
Bar50_2	359	spleen
Bar8_1	366	spleen
Bar26_2	375	spleen
Bar45_2	375	spleen
Bar42_2	386	spleen
Bar46_2	395	spleen
Bar56_1	405	spleen
Bar23_2	430	spleen
Bar95_2	440	spleen
Bar86_1	500	spleen
Bar30_2	211	liver
Bar127_3	212	liver
Bar227_1	212	liver
Bar18_3	213	liver
Bar199_6	213	liver
Bar251_7	213	liver
Bar285_1	213	liver
Bar121_3	214	liver
Bar40_5	214	liver
Bar46_2	214	liver
Bar6_1	214	liver
Bar191_2	215	liver
Bar272_3	216	liver
Bar276_1	216	liver
Bar34_5	216	liver
Bar5_1	216	liver
Bar103_9	218	liver
Bar107_2	218	liver
Bar126_9	218	liver
Bar172_2	218	liver
Bar176_3	218	liver
Bar30_9	218	liver
Bar105_3	219	liver
Bar45_1	219	liver
Bar68_5	219	liver
Bar90_7	219	liver
Bar101_2	220	liver
Bar120_2	220	liver
Bar138_2	220	liver
Bar138_3	221	liver
Bar30_3	221	liver
Bar8_3	221	liver
Bar11_2	222	liver
Bar206_6	222	liver
Bar62_10	222	liver
Bar163_2	223	liver
Bar33_2	223	liver
Bar47_1	223	liver
Bar144_2	224	liver
Bar22_1	224	liver
Bar252_7	224	liver
Bar32_10	224	liver
Bar170_10	225	liver
Bar21_7	226	liver
Bar228_8	226	liver
Bar259_9	226	liver
Bar33_1	226	liver
Bar109_2	227	liver
Bar169_4	227	liver
Bar256_3	228	liver
Bar276_9	228	liver
Bar166_3	229	liver
Bar92_4	229	liver
Bar126_4	230	liver
Bar147_3	230	liver
Bar151_4	230	liver
Bar152_3	230	liver
Bar176_2	230	liver
Bar28_1	230	liver
Bar34_4	230	liver
Bar48_1	230	liver
Bar92_10	230	liver
Bar265_3	231	liver
Bar32_7	232	liver
Bar66_10	232	liver
Bar8_5	232	liver
Bar276_3	233	liver
Bar97_3	233	liver
Bar164_3	234	liver
Bar237_9	234	liver
Bar39_1	234	liver
Bar149_4	235	liver
Bar287_3	235	liver
Bar164_2	236	liver
Bar27_7	236	liver
Bar42_1	236	liver
Bar137_4	237	liver
Bar138_4	237	liver
Bar153_4	238	liver
Bar212_8	238	liver
Bar263_3	238	liver
Bar113_3	239	liver
Bar152_2	239	liver
Bar196_1	239	liver
Bar239_1	239	liver
Bar256_9	239	liver
Bar182_10	240	liver
Bar257_7	240	liver
Bar106_3	241	liver
Bar132_8	241	liver
Bar179_4	241	liver
Bar242_6	241	liver
Bar3_1	241	liver
Bar283_3	242	liver
Bar31_3	242	liver
Bar116_3	243	liver
Bar185_9	243	liver
Bar281_9	243	liver
Bar284_6	243	liver
Bar46_4	243	liver
Bar108_2	244	liver
Bar165_2	244	liver
Bar22_2	244	liver
Bar27_10	244	liver
Bar116_9	245	liver
Bar161_2	245	liver
Bar216_1	246	liver
Bar242_9	246	liver
Bar27_3	246	liver
Bar50_9	246	liver
Bar145_10	247	liver
Bar186_2	247	liver
Bar21_1	247	liver
Bar223_9	247	liver
Bar273_6	247	liver
Bar175_3	248	liver
Bar9_1	248	liver
Bar127_2	249	liver
Bar145_9	249	liver
Bar181_3	249	liver
Bar183_3	249	liver
Bar183_4	249	liver
Bar19_1	249	liver
Bar259_3	249	liver
Bar3_3	249	liver
Bar20_5	250	liver
Bar65_8	250	liver
Bar9_2	250	liver
Bar39_5	251	liver
Bar166_9	252	liver
Bar222_8	252	liver
Bar271_8	252	liver
Bar70_9	252	liver
Bar98_2	252	liver
Bar111_3	253	liver
Bar131_3	253	liver
Bar142_4	253	liver
Bar150_4	253	liver
Bar9_3	253	liver
Bar128_4	254	liver
Bar272_1	254	liver
Bar284_3	254	liver
Bar46_1	254	liver
Bar136_3	255	liver
Bar154_3	255	liver
Bar249_1	255	liver
Bar56_5	255	liver
Bar19_10	256	liver
Bar145_2	257	liver
Bar179_2	257	liver
Bar34_9	257	liver
Bar42_2	257	liver
Bar12_1	258	liver
Bar129_4	258	liver
Bar175_10	258	liver
Bar194_9	258	liver
Bar2_9	258	liver
Bar204_6	258	liver
Bar221_8	258	liver
Bar242_7	258	liver
Bar13_4	259	liver
Bar131_2	259	liver
Bar19_9	259	liver
Bar208_1	259	liver
Bar210_9	259	liver
Bar23_1	259	liver
Bar23_2	259	liver
Bar42_10	259	liver
Bar110_9	260	liver
Bar139_9	260	liver
Bar14_1	260	liver
Bar14_9	260	liver
Bar148_8	260	liver
Bar2_1	260	liver
Bar263_6	260	liver
Bar43_9	260	liver
Bar6_2	260	liver
Bar60_4	260	liver
Bar168_10	261	liver
Bar42_3	261	liver
Bar69_5	261	liver
Bar274_3	262	liver
Bar28_2	262	liver
Bar14_10	263	liver
Bar140_3	263	liver
Bar141_9	263	liver
Bar32_1	263	liver
Bar35_3	263	liver
Bar52_8	263	liver
Bar220_6	264	liver
Bar34_10	264	liver
Bar115_3	265	liver
Bar238_1	265	liver
Bar134_9	266	liver
Bar184_3	266	liver
Bar193_9	266	liver
Bar24_7	266	liver
Bar248_7	266	liver
Bar279_3	266	liver
Bar46_3	266	liver
Bar77_7	266	liver
Bar97_9	266	liver
Bar248_9	267	liver
Bar26_10	267	liver
Bar56_9	267	liver
Bar118_2	268	liver
Bar21_10	268	liver
Bar211_9	268	liver
Bar242_3	268	liver
Bar276_6	268	liver
Bar280_3	268	liver
Bar4_1	268	liver
Bar41_2	268	liver
Bar14_2	269	liver
Bar148_3	269	liver
Bar180_4	269	liver
Bar190_2	269	liver
Bar130_4	270	liver
Bar141_3	270	liver
Bar215_6	270	liver
Bar222_9	270	liver
Bar283_8	270	liver
Bar142_3	271	liver
Bar182_4	271	liver
Bar185_4	271	liver
Bar210_1	271	liver
Bar75_5	271	liver
Bar171_3	272	liver
Bar48_5	272	liver
Bar50_10	272	liver
Bar102_2	273	liver
Bar102_9	273	liver
Bar114_3	273	liver
Bar117_8	273	liver
Bar197_6	273	liver
Bar198_9	273	liver
Bar258_9	273	liver
Bar283_9	273	liver
Bar285_3	273	liver
Bar91_9	273	liver
Bar184_2	274	liver
Bar190_6	274	liver
Bar20_3	274	liver
Bar25_10	274	liver
Bar12_3	275	liver
Bar22_3	275	liver
Bar258_1	275	liver
Bar262_9	275	liver
Bar288_3	275	liver
Bar36_2	275	liver
Bar5_2	275	liver
Bar10_1	276	liver
Bar103_2	276	liver
Bar143_4	276	liver
Bar17_7	276	liver
Bar182_3	276	liver
Bar25_2	276	liver
Bar284_9	276	liver
Bar93_10	276	liver
Bar147_9	277	liver
Bar20_9	277	liver
Bar24_8	277	liver
Bar14_3	278	liver
Bar15_7	278	liver
Bar214_6	278	liver
Bar26_1	278	liver
Bar30_10	278	liver
Bar67_10	278	liver
Bar8_7	278	liver
Bar183_10	279	liver
Bar259_8	279	liver
Bar282_7	279	liver
Bar4_3	279	liver
Bar79_9	279	liver
Bar170_6	280	liver
Bar283_6	280	liver
Bar20_2	281	liver
Bar4_9	281	liver
Bar11_3	282	liver
Bar119_2	282	liver
Bar153_9	282	liver
Bar170_9	282	liver
Bar250_3	282	liver
Bar267_3	282	liver
Bar3_2	282	liver
Bar149_3	283	liver
Bar41_4	283	liver
Bar15_3	284	liver
Bar156_3	284	liver
Bar161_3	284	liver
Bar130_2	285	liver
Bar255_9	286	liver
Bar262_3	286	liver
Bar91_5	286	liver
Bar105_2	287	liver
Bar235_8	287	liver
Bar108_9	288	liver
Bar146_2	288	liver
Bar192_3	288	liver
Bar202_8	288	liver
Bar204_9	288	liver
Bar205_8	288	liver
Bar26_5	288	liver
Bar271_3	288	liver
Bar58_8	288	liver
Bar13_2	289	liver
Bar168_9	289	liver
Bar201_1	289	liver
Bar260_3	289	liver
Bar264_9	289	liver
Bar287_6	289	liver
Bar153_3	290	liver
Bar165_8	290	liver
Bar175_2	290	liver
Bar223_8	290	liver
Bar226_1	290	liver
Bar61_5	290	liver
Bar122_3	291	liver
Bar139_4	291	liver
Bar141_2	291	liver
Bar204_10	291	liver
Bar193_6	292	liver
Bar24_9	292	liver
Bar48_2	292	liver
Bar89_9	292	liver
Bar181_6	293	liver
Bar30_1	293	liver
Bar101_9	294	liver
Bar197_10	294	liver
Bar20_1	294	liver
Bar245_3	294	liver
Bar31_2	294	liver
Bar72_9	294	liver
Bar137_2	295	liver
Bar139_7	295	liver
Bar145_8	295	liver
Bar237_1	295	liver
Bar243_6	295	liver
Bar288_1	295	liver
Bar8_9	295	liver
Bar114_9	296	liver
Bar129_8	296	liver
Bar194_8	296	liver
Bar2_8	296	liver
Bar31_10	296	liver
Bar64_6	296	liver
Bar100_8	297	liver
Bar7_1	297	liver
Bar99_9	297	liver
Bar124_9	298	liver
Bar13_8	298	liver
Bar16_3	298	liver
Bar22_10	298	liver
Bar220_9	298	liver
Bar232_9	298	liver
Bar251_8	298	liver
Bar276_8	298	liver
Bar28_9	298	liver
Bar286_9	298	liver
Bar73_3	298	liver
Bar94_9	298	liver
Bar144_3	299	liver
Bar153_2	299	liver
Bar160_3	299	liver
Bar188_2	299	liver
Bar21_3	299	liver
Bar241_10	299	liver
Bar49_8	299	liver
Bar2_2	300	liver
Bar35_2	300	liver
Bar174_10	301	liver
Bar229_9	301	liver
Bar64_10	301	liver
Bar179_10	302	liver
Bar21_9	302	liver
Bar213_9	302	liver
Bar230_6	302	liver
Bar241_3	302	liver
Bar254_6	302	liver
Bar51_2	302	liver
Bar101_7	303	liver
Bar111_7	303	liver
Bar121_9	303	liver
Bar140_9	303	liver
Bar160_4	303	liver
Bar217_9	303	liver
Bar236_9	303	liver
Bar262_8	303	liver
Bar44_9	303	liver
Bar57_2	303	liver
Bar127_9	304	liver
Bar168_4	304	liver
Bar206_1	304	liver
Bar268_1	304	liver
Bar40_3	304	liver
Bar45_9	304	liver
Bar74_2	304	liver
Bar123_6	305	liver
Bar129_3	305	liver
Bar191_1	305	liver
Bar206_9	305	liver
Bar214_10	305	liver
Bar231_2	305	liver
Bar27_6	305	liver
Bar47_2	305	liver
Bar48_10	305	liver
Bar96_1	305	liver
Bar11_8	306	liver
Bar18_2	306	liver
Bar2_10	306	liver
Bar210_2	306	liver
Bar253_3	306	liver
Bar49_9	306	liver
Bar63_3	306	liver
Bar72_2	306	liver
Bar13_1	307	liver
Bar139_2	307	liver
Bar140_6	307	liver
Bar143_6	307	liver
Bar184_1	307	liver
Bar241_9	307	liver
Bar254_2	307	liver
Bar256_6	307	liver
Bar286_6	307	liver
Bar45_2	307	liver
Bar47_6	307	liver
Bar136_4	308	liver
Bar169_8	308	liver
Bar222_1	308	liver
Bar249_6	308	liver
Bar49_3	308	liver
Bar66_8	308	liver
Bar92_1	308	liver
Bar174_9	309	liver
Bar176_9	309	liver
Bar240_6	309	liver
Bar270_9	309	liver
Bar47_10	309	liver
Bar198_6	310	liver
Bar215_10	310	liver
Bar252_9	310	liver
Bar260_5	310	liver
Bar287_10	310	liver
Bar60_9	310	liver
Bar118_3	311	liver
Bar174_2	311	liver
Bar189_4	311	liver
Bar19_4	311	liver
Bar197_9	311	liver
Bar208_2	311	liver
Bar272_9	311	liver
Bar119_1	312	liver
Bar124_3	312	liver
Bar193_3	312	liver
Bar243_10	312	liver
Bar263_8	312	liver
Bar36_10	312	liver
Bar187_4	313	liver
Bar218_5	313	liver
Bar23_5	313	liver
Bar255_8	313	liver
Bar264_2	313	liver
Bar6_7	313	liver
Bar63_8	313	liver
Bar156_4	314	liver
Bar161_7	314	liver
Bar249_5	314	liver
Bar63_5	314	liver
Bar80_2	314	liver
Bar136_9	315	liver
Bar189_7	315	liver
Bar20_10	315	liver
Bar243_2	315	liver
Bar246_10	315	liver
Bar262_2	315	liver
Bar35_1	315	liver
Bar13_5	316	liver
Bar167_1	316	liver
Bar2_6	316	liver
Bar216_10	316	liver
Bar49_4	316	liver
Bar62_3	316	liver
Bar143_9	317	liver
Bar223_5	317	liver
Bar229_3	317	liver
Bar235_7	317	liver
Bar252_8	317	liver
Bar52_9	317	liver
Bar70_2	317	liver
Bar90_1	317	liver
Bar165_9	318	liver
Bar178_9	318	liver
Bar271_5	318	liver
Bar274_9	318	liver
Bar32_2	318	liver
Bar36_1	318	liver
Bar82_9	318	liver
Bar95_1	318	liver
Bar40_10	319	liver
Bar8_2	319	liver
Bar102_7	320	liver
Bar124_4	320	liver
Bar133_4	320	liver
Bar25_8	320	liver
Bar277_9	320	liver
Bar50_5	320	liver
Bar93_1	320	liver
Bar127_10	321	liver
Bar148_7	321	liver
Bar215_2	321	liver
Bar258_5	321	liver
Bar26_9	321	liver
Bar279_9	321	liver
Bar34_1	321	liver
Bar87_9	321	liver
Bar132_9	322	liver
Bar151_9	322	liver
Bar190_1	322	liver
Bar247_9	322	liver
Bar282_9	322	liver
Bar36_9	322	liver
Bar50_2	322	liver
Bar90_9	322	liver
Bar120_10	323	liver
Bar135_7	323	liver
Bar209_10	323	liver
Bar240_9	323	liver
Bar263_10	323	liver
Bar48_9	323	liver
Bar168_2	324	liver
Bar173_9	324	liver
Bar250_5	324	liver
Bar75_3	324	liver
Bar17_6	325	liver
Bar2_3	325	liver
Bar211_7	325	liver
Bar238_9	325	liver
Bar277_8	325	liver
Bar58_3	325	liver
Bar64_3	325	liver
Bar94_2	325	liver
Bar194_7	326	liver
Bar228_2	326	liver
Bar270_5	326	liver
Bar110_2	327	liver
Bar113_6	327	liver
Bar132_4	327	liver
Bar168_3	327	liver
Bar194_6	327	liver
Bar78_2	327	liver
Bar81_1	327	liver
Bar148_4	328	liver
Bar15_8	328	liver
Bar253_9	328	liver
Bar44_2	328	liver
Bar57_9	328	liver
Bar59_2	328	liver
Bar77_6	328	liver
Bar134_10	329	liver
Bar140_2	329	liver
Bar186_9	329	liver
Bar196_9	329	liver
Bar21_2	329	liver
Bar215_5	329	liver
Bar223_10	329	liver
Bar227_2	329	liver
Bar50_3	329	liver
Bar135_3	330	liver
Bar222_5	330	liver
Bar226_2	330	liver
Bar130_7	331	liver
Bar182_9	331	liver
Bar189_9	331	liver
Bar278_9	331	liver
Bar67_9	331	liver
Bar81_8	331	liver
Bar99_7	331	liver
Bar113_2	332	liver
Bar167_7	332	liver
Bar226_9	332	liver
Bar263_5	332	liver
Bar51_8	332	liver
Bar137_9	333	liver
Bar182_2	333	liver
Bar193_8	333	liver
Bar241_2	333	liver
Bar247_3	333	liver
Bar255_2	333	liver
Bar48_8	333	liver
Bar62_6	333	liver
Bar66_1	333	liver
Bar89_1	333	liver
Bar97_8	333	liver
Bar129_1	334	liver
Bar145_4	334	liver
Bar187_9	334	liver
Bar205_2	334	liver
Bar228_10	334	liver
Bar246_8	334	liver
Bar256_8	334	liver
Bar277_10	334	liver
Bar54_8	334	liver
Bar140_7	335	liver
Bar158_8	335	liver
Bar184_9	335	liver
Bar19_8	335	liver
Bar238_5	335	liver
Bar238_7	335	liver
Bar252_2	335	liver
Bar259_2	335	liver
Bar269_5	335	liver
Bar77_4	335	liver
Bar163_4	336	liver
Bar187_1	336	liver
Bar233_9	336	liver
Bar237_2	336	liver
Bar284_2	336	liver
Bar82_1	336	liver
Bar111_8	337	liver
Bar111_9	337	liver
Bar113_7	337	liver
Bar12_2	337	liver
Bar127_6	337	liver
Bar147_1	337	liver
Bar149_9	337	liver
Bar15_9	337	liver
Bar151_2	337	liver
Bar160_1	337	liver
Bar170_8	337	liver
Bar186_4	337	liver
Bar188_6	337	liver
Bar194_3	337	liver
Bar201_9	337	liver
Bar209_3	337	liver
Bar220_10	337	liver
Bar243_1	337	liver
Bar246_3	337	liver
Bar266_8	337	liver
Bar274_10	337	liver
Bar31_6	337	liver
Bar45_10	337	liver
Bar66_9	337	liver
Bar79_3	337	liver
Bar88_10	337	liver
Bar92_6	337	liver
Bar117_10	338	liver
Bar169_7	338	liver
Bar195_3	338	liver
Bar214_7	338	liver
Bar257_5	338	liver
Bar96_9	338	liver
Bar159_1	339	liver
Bar175_4	339	liver
Bar181_8	339	liver
Bar207_3	339	liver
Bar217_2	339	liver
Bar228_9	339	liver
Bar242_10	339	liver
Bar251_2	339	liver
Bar38_6	339	liver
Bar68_3	339	liver
Bar69_2	339	liver
Bar77_3	339	liver
Bar15_4	340	liver
Bar170_7	340	liver
Bar186_1	340	liver
Bar198_2	340	liver
Bar205_3	340	liver
Bar254_10	340	liver
Bar32_9	340	liver
Bar107_6	341	liver
Bar187_2	341	liver
Bar212_10	341	liver
Bar224_8	341	liver
Bar32_8	341	liver
Bar67_3	341	liver
Bar87_6	341	liver
Bar15_5	342	liver
Bar154_9	342	liver
Bar224_7	342	liver
Bar59_3	342	liver
Bar74_4	342	liver
Bar84_1	342	liver
Bar12_9	343	liver
Bar191_3	343	liver
Bar203_7	343	liver
Bar218_9	343	liver
Bar267_10	343	liver
Bar60_6	343	liver
Bar62_1	343	liver
Bar99_6	343	liver
Bar165_4	344	liver
Bar189_1	344	liver
Bar206_8	344	liver
Bar216_3	344	liver
Bar228_3	344	liver
Bar237_3	344	liver
Bar251_1	344	liver
Bar268_2	344	liver
Bar31_1	344	liver
Bar72_1	344	liver
Bar82_3	344	liver
Bar190_3	345	liver
Bar193_1	345	liver
Bar195_10	345	liver
Bar209_7	345	liver
Bar286_8	345	liver
Bar89_6	345	liver
Bar95_10	345	liver
Bar116_8	346	liver
Bar164_7	346	liver
Bar173_8	346	liver
Bar210_10	346	liver
Bar213_7	346	liver
Bar218_7	346	liver
Bar230_5	346	liver
Bar269_10	346	liver
Bar277_5	346	liver
Bar43_7	346	liver
Bar64_1	346	liver
Bar12_6	347	liver
Bar177_9	347	liver
Bar195_8	347	liver
Bar258_10	347	liver
Bar273_2	347	liver
Bar273_9	347	liver
Bar43_10	347	liver
Bar71_3	347	liver
Bar81_9	347	liver
Bar188_9	348	liver
Bar195_9	348	liver
Bar196_4	348	liver
Bar211_6	348	liver
Bar212_3	348	liver
Bar225_9	348	liver
Bar232_7	348	liver
Bar237_10	348	liver
Bar248_10	348	liver
Bar27_9	348	liver
Bar280_8	348	liver
Bar3_9	348	liver
Bar30_4	348	liver
Bar33_9	348	liver
Bar52_3	348	liver
Bar10_2	349	liver
Bar120_9	349	liver
Bar18_9	349	liver
Bar202_3	349	liver
Bar249_10	349	liver
Bar107_10	350	liver
Bar127_7	350	liver
Bar136_10	350	liver
Bar188_4	350	liver
Bar207_9	350	liver
Bar210_3	350	liver
Bar265_5	350	liver
Bar56_4	350	liver
Bar105_8	351	liver
Bar117_9	351	liver
Bar138_9	351	liver
Bar185_3	351	liver
Bar186_7	351	liver
Bar202_4	351	liver
Bar280_9	351	liver
Bar288_8	351	liver
Bar65_2	351	liver
Bar68_10	351	liver
Bar125_1	352	liver
Bar154_10	352	liver
Bar159_9	352	liver
Bar171_2	352	liver
Bar18_4	352	liver
Bar198_4	352	liver
Bar209_5	352	liver
Bar218_8	352	liver
Bar246_1	352	liver
Bar279_2	352	liver
Bar63_9	352	liver
Bar67_2	352	liver
Bar157_1	353	liver
Bar161_9	353	liver
Bar209_1	353	liver
Bar224_9	353	liver
Bar231_8	353	liver
Bar257_9	353	liver
Bar259_10	353	liver
Bar265_1	353	liver
Bar39_8	353	liver
Bar6_4	353	liver
Bar65_9	353	liver
Bar7_2	353	liver
Bar74_9	353	liver
Bar102_1	354	liver
Bar107_7	354	liver
Bar164_9	354	liver
Bar17_1	354	liver
Bar184_8	354	liver
Bar199_9	354	liver
Bar218_10	354	liver
Bar224_2	354	liver
Bar229_10	354	liver
Bar260_9	354	liver
Bar268_8	354	liver
Bar271_10	354	liver
Bar63_2	354	liver
Bar135_2	355	liver
Bar163_9	355	liver
Bar164_1	355	liver
Bar225_3	355	liver
Bar233_6	355	liver
Bar100_3	356	liver
Bar120_6	356	liver
Bar138_10	356	liver
Bar142_1	356	liver
Bar155_10	356	liver
Bar155_4	356	liver
Bar188_10	356	liver
Bar197_1	356	liver
Bar242_2	356	liver
Bar245_9	356	liver
Bar268_9	356	liver
Bar284_8	356	liver
Bar41_9	356	liver
Bar61_4	356	liver
Bar80_9	356	liver
Bar86_3	356	liver
Bar94_3	356	liver
Bar101_6	357	liver
Bar108_7	357	liver
Bar112_9	357	liver
Bar119_8	357	liver
Bar135_9	357	liver
Bar212_6	357	liver
Bar215_8	357	liver
Bar227_5	357	liver
Bar23_8	357	liver
Bar231_9	357	liver
Bar24_10	357	liver
Bar265_10	357	liver
Bar39_9	357	liver
Bar98_3	357	liver
Bar126_10	358	liver
Bar199_3	358	liver
Bar201_3	358	liver
Bar216_8	358	liver
Bar243_9	358	liver
Bar253_5	358	liver
Bar268_10	358	liver
Bar279_10	358	liver
Bar51_9	358	liver
Bar143_10	359	liver
Bar287_2	359	liver
Bar37_9	359	liver
Bar178_7	360	liver
Bar195_2	360	liver
Bar198_5	360	liver
Bar27_5	360	liver
Bar65_3	360	liver
Bar72_4	360	liver
Bar144_1	361	liver
Bar157_4	361	liver
Bar240_1	361	liver
Bar280_10	361	liver
Bar65_6	361	liver
Bar84_2	361	liver
Bar92_9	361	liver
Bar128_8	362	liver
Bar172_6	362	liver
Bar203_3	362	liver
Bar48_3	362	liver
Bar53_8	362	liver
Bar76_6	362	liver
Bar151_1	363	liver
Bar181_1	363	liver
Bar247_1	363	liver
Bar260_2	363	liver
Bar58_2	363	liver
Bar73_10	363	liver
Bar83_4	363	liver
Bar168_1	364	liver
Bar186_8	364	liver
Bar270_6	364	liver
Bar172_9	365	liver
Bar216_2	365	liver
Bar265_6	365	liver
Bar79_1	365	liver
Bar93_3	365	liver
Bar93_6	365	liver
Bar116_6	366	liver
Bar118_9	366	liver
Bar119_9	366	liver
Bar120_1	366	liver
Bar141_4	366	liver
Bar152_1	366	liver
Bar183_1	366	liver
Bar190_8	366	liver
Bar196_8	366	liver
Bar205_10	366	liver
Bar214_9	366	liver
Bar215_9	366	liver
Bar22_9	366	liver
Bar227_3	366	liver
Bar23_9	366	liver
Bar239_3	366	liver
Bar248_1	366	liver
Bar253_6	366	liver
Bar30_6	366	liver
Bar51_6	366	liver
Bar57_3	366	liver
Bar106_9	367	liver
Bar133_2	367	liver
Bar148_9	367	liver
Bar168_7	367	liver
Bar230_9	367	liver
Bar234_10	367	liver
Bar244_9	367	liver
Bar283_10	367	liver
Bar38_9	367	liver
Bar52_2	367	liver
Bar102_8	368	liver
Bar133_10	368	liver
Bar167_9	368	liver
Bar180_1	368	liver
Bar212_2	368	liver
Bar276_2	368	liver
Bar3_6	368	liver
Bar44_4	368	liver
Bar69_3	368	liver
Bar71_9	368	liver
Bar74_1	368	liver
Bar117_1	369	liver
Bar149_7	369	liver
Bar200_5	369	liver
Bar204_2	369	liver
Bar204_7	369	liver
Bar213_1	369	liver
Bar219_7	369	liver
Bar227_6	369	liver
Bar35_9	369	liver
Bar60_2	369	liver
Bar72_3	369	liver
Bar115_6	370	liver
Bar125_9	370	liver
Bar175_7	370	liver
Bar19_6	370	liver
Bar210_4	370	liver
Bar214_3	370	liver
Bar233_2	370	liver
Bar264_5	370	liver
Bar56_3	370	liver
Bar59_4	370	liver
Bar107_9	371	liver
Bar112_1	371	liver
Bar127_1	371	liver
Bar236_3	371	liver
Bar278_5	371	liver
Bar13_9	372	liver
Bar166_4	372	liver
Bar199_10	372	liver
Bar205_9	372	liver
Bar40_9	372	liver
Bar53_3	372	liver
Bar71_4	372	liver
Bar97_10	372	liver
Bar104_9	373	liver
Bar118_10	373	liver
Bar155_9	373	liver
Bar173_7	373	liver
Bar200_9	373	liver
Bar21_4	373	liver
Bar215_3	373	liver
Bar273_7	373	liver
Bar35_4	373	liver
Bar54_6	373	liver
Bar62_2	373	liver
Bar9_6	373	liver
Bar133_6	374	liver
Bar258_2	374	liver
Bar37_6	374	liver
Bar40_6	374	liver
Bar87_3	374	liver
Bar109_9	375	liver
Bar131_9	375	liver
Bar154_1	375	liver
Bar179_9	375	liver
Bar183_7	375	liver
Bar199_8	375	liver
Bar211_10	375	liver
Bar227_9	375	liver
Bar23_4	375	liver
Bar23_6	375	liver
Bar235_10	375	liver
Bar35_6	375	liver
Bar36_3	375	liver
Bar41_1	375	liver
Bar73_6	375	liver
Bar79_6	375	liver
Bar8_6	375	liver
Bar80_3	375	liver
Bar110_6	376	liver
Bar14_6	376	liver
Bar188_8	376	liver
Bar191_7	376	liver
Bar38_4	376	liver
Bar200_3	377	liver
Bar201_10	377	liver
Bar201_2	377	liver
Bar201_7	377	liver
Bar233_3	377	liver
Bar284_10	377	liver
Bar34_6	377	liver
Bar88_1	377	liver
Bar218_3	378	liver
Bar239_10	378	liver
Bar240_3	378	liver
Bar250_10	378	liver
Bar265_2	378	liver
Bar88_8	378	liver
Bar188_1	379	liver
Bar210_8	379	liver
Bar277_2	379	liver
Bar287_5	379	liver
Bar83_1	379	liver
Bar98_6	379	liver
Bar116_1	380	liver
Bar132_7	380	liver
Bar156_9	380	liver
Bar166_8	380	liver
Bar238_2	380	liver
Bar261_9	380	liver
Bar69_9	380	liver
Bar75_2	380	liver
Bar96_2	380	liver
Bar111_6	381	liver
Bar139_1	381	liver
Bar15_6	381	liver
Bar154_7	381	liver
Bar177_1	381	liver
Bar177_4	381	liver
Bar199_7	381	liver
Bar213_4	381	liver
Bar26_3	381	liver
Bar55_3	381	liver
Bar84_8	381	liver
Bar128_1	382	liver
Bar157_7	382	liver
Bar197_7	382	liver
Bar217_3	382	liver
Bar219_3	382	liver
Bar268_5	382	liver
Bar269_9	382	liver
Bar287_9	382	liver
Bar75_6	382	liver
Bar77_9	382	liver
Bar79_4	382	liver
Bar87_2	382	liver
Bar95_9	382	liver
Bar137_1	383	liver
Bar168_8	383	liver
Bar217_4	383	liver
Bar222_3	383	liver
Bar275_10	383	liver
Bar79_2	383	liver
Bar83_2	383	liver
Bar92_2	383	liver
Bar122_6	384	liver
Bar158_9	384	liver
Bar199_2	384	liver
Bar235_6	384	liver
Bar244_10	384	liver
Bar26_6	384	liver
Bar86_8	384	liver
Bar95_3	384	liver
Bar105_10	385	liver
Bar108_6	385	liver
Bar121_7	385	liver
Bar14_5	385	liver
Bar145_1	385	liver
Bar157_2	385	liver
Bar171_8	385	liver
Bar185_7	385	liver
Bar207_2	385	liver
Bar236_6	385	liver
Bar238_3	385	liver
Bar240_5	385	liver
Bar276_10	385	liver
Bar47_9	385	liver
Bar70_4	385	liver
Bar93_9	385	liver
Bar126_7	386	liver
Bar200_10	386	liver
Bar201_8	386	liver
Bar221_5	386	liver
Bar232_6	386	liver
Bar3_10	386	liver
Bar43_1	386	liver
Bar54_4	386	liver
Bar76_2	386	liver
Bar170_3	387	liver
Bar178_4	387	liver
Bar193_5	387	liver
Bar272_5	387	liver
Bar83_3	387	liver
Bar11_9	388	liver
Bar197_5	388	liver
Bar203_9	388	liver
Bar217_10	388	liver
Bar230_7	388	liver
Bar65_1	388	liver
Bar94_4	388	liver
Bar123_9	389	liver
Bar144_9	389	liver
Bar176_4	389	liver
Bar2_4	389	liver
Bar210_7	389	liver
Bar219_2	389	liver
Bar219_9	389	liver
Bar257_10	389	liver
Bar53_2	389	liver
Bar78_1	389	liver
Bar106_1	390	liver
Bar109_6	390	liver
Bar141_10	390	liver
Bar202_1	390	liver
Bar203_2	390	liver
Bar140_4	391	liver
Bar145_7	391	liver
Bar150_9	391	liver
Bar171_1	391	liver
Bar172_4	391	liver
Bar186_6	391	liver
Bar192_6	391	liver
Bar211_3	391	liver
Bar258_6	391	liver
Bar54_9	391	liver
Bar90_6	391	liver
Bar173_4	392	liver
Bar216_9	392	liver
Bar232_10	392	liver
Bar237_5	392	liver
Bar10_8	393	liver
Bar106_8	393	liver
Bar133_7	393	liver
Bar237_7	393	liver
Bar246_2	393	liver
Bar279_5	393	liver
Bar284_5	393	liver
Bar54_3	393	liver
Bar56_2	393	liver
Bar115_10	394	liver
Bar215_7	394	liver
Bar81_6	394	liver
Bar104_1	395	liver
Bar11_1	395	liver
Bar142_8	395	liver
Bar163_7	395	liver
Bar193_2	395	liver
Bar211_5	395	liver
Bar221_3	395	liver
Bar281_10	395	liver
Bar120_7	396	liver
Bar160_7	396	liver
Bar176_1	396	liver
Bar202_7	396	liver
Bar203_8	396	liver
Bar213_10	396	liver
Bar217_7	396	liver
Bar59_9	396	liver
Bar166_1	397	liver
Bar202_10	397	liver
Bar202_2	397	liver
Bar263_2	397	liver
Bar288_10	397	liver
Bar66_3	397	liver
Bar93_2	397	liver
Bar111_10	398	liver
Bar122_10	398	liver
Bar195_4	398	liver
Bar224_10	398	liver
Bar275_9	398	liver
Bar282_5	398	liver
Bar92_8	398	liver
Bar163_1	399	liver
Bar208_10	399	liver
Bar249_2	399	liver
Bar94_1	399	liver
Bar95_2	399	liver
Bar14_4	400	liver
Bar16_4	400	liver
Bar203_5	400	liver
Bar100_1	401	liver
Bar103_6	401	liver
Bar204_4	401	liver
Bar222_2	401	liver
Bar225_10	401	liver
Bar235_5	401	liver
Bar253_10	401	liver
Bar88_4	401	liver
Bar91_1	401	liver
Bar112_5	402	liver
Bar134_7	402	liver
Bar196_10	402	liver
Bar285_10	402	liver
Bar60_3	402	liver
Bar77_1	402	liver
Bar113_10	403	liver
Bar126_2	403	liver
Bar142_2	403	liver
Bar158_4	403	liver
Bar182_6	403	liver
Bar55_4	403	liver
Bar76_4	403	liver
Bar99_1	403	liver
Bar103_3	404	liver
Bar105_9	404	liver
Bar109_10	404	liver
Bar161_4	404	liver
Bar221_2	404	liver
Bar244_5	404	liver
Bar276_5	404	liver
Bar73_1	404	liver
Bar10_6	405	liver
Bar108_10	405	liver
Bar137_10	405	liver
Bar158_1	405	liver
Bar180_9	405	liver
Bar208_7	405	liver
Bar233_7	405	liver
Bar248_2	405	liver
Bar253_2	405	liver
Bar286_10	405	liver
Bar69_4	405	liver
Bar74_6	405	liver
Bar87_1	405	liver
Bar197_3	406	liver
Bar207_7	406	liver
Bar212_7	406	liver
Bar213_5	406	liver
Bar84_9	406	liver
Bar112_6	407	liver
Bar115_9	407	liver
Bar123_10	407	liver
Bar157_9	407	liver
Bar159_8	407	liver
Bar16_6	407	liver
Bar206_2	407	liver
Bar61_9	407	liver
Bar80_1	407	liver
Bar190_9	408	liver
Bar217_6	408	liver
Bar219_10	408	liver
Bar231_5	408	liver
Bar285_5	408	liver
Bar42_6	408	liver
Bar125_10	409	liver
Bar125_7	409	liver
Bar148_1	409	liver
Bar161_1	409	liver
Bar171_4	409	liver
Bar174_4	409	liver
Bar197_2	409	liver
Bar207_10	409	liver
Bar226_3	409	liver
Bar239_2	409	liver
Bar251_10	409	liver
Bar261_5	409	liver
Bar266_2	409	liver
Bar116_10	410	liver
Bar127_8	410	liver
Bar142_7	410	liver
Bar155_6	410	liver
Bar169_9	410	liver
Bar78_6	410	liver
Bar78_9	410	liver
Bar86_1	410	liver
Bar88_6	410	liver
Bar89_4	410	liver
Bar100_7	411	liver
Bar203_1	411	liver
Bar203_10	411	liver
Bar214_5	412	liver
Bar220_2	412	liver
Bar282_8	412	liver
Bar51_3	412	liver
Bar68_9	412	liver
Bar143_8	413	liver
Bar144_10	413	liver
Bar215_4	413	liver
Bar282_2	413	liver
Bar154_4	414	liver
Bar156_1	414	liver
Bar212_5	414	liver
Bar239_7	414	liver
Bar247_10	414	liver
Bar252_1	414	liver
Bar278_10	414	liver
Bar61_6	414	liver
Bar70_1	414	liver
Bar73_2	414	liver
Bar84_3	414	liver
Bar203_4	415	liver
Bar248_5	415	liver
Bar122_1	416	liver
Bar88_9	416	liver
Bar16_8	417	liver
Bar219_5	417	liver
Bar238_10	417	liver
Bar261_2	417	liver
Bar275_2	417	liver
Bar280_2	417	liver
Bar236_10	418	liver
Bar247_5	418	liver
Bar240_8	419	liver
Bar33_6	419	liver
Bar68_2	419	liver
Bar110_7	420	liver
Bar200_2	420	liver
Bar255_5	420	liver
Bar82_6	420	liver
Bar11_6	422	liver
Bar114_6	422	liver
Bar124_10	422	liver
Bar151_7	422	liver
Bar234_5	422	liver
Bar234_9	422	liver
Bar262_10	422	liver
Bar42_9	422	liver
Bar124_6	423	liver
Bar146_4	423	liver
Bar151_6	423	liver
Bar165_1	423	liver
Bar202_5	423	liver
Bar261_1	423	liver
Bar55_6	423	liver
Bar125_4	424	liver
Bar131_8	424	liver
Bar222_10	424	liver
Bar225_5	424	liver
Bar227_8	424	liver
Bar242_5	424	liver
Bar243_5	424	liver
Bar285_2	424	liver
Bar36_4	424	liver
Bar70_6	424	liver
Bar189_8	425	liver
Bar194_5	425	liver
Bar206_4	425	liver
Bar52_6	425	liver
Bar101_10	426	liver
Bar139_6	426	liver
Bar196_3	426	liver
Bar43_6	426	liver
Bar17_9	427	liver
Bar171_7	427	liver
Bar207_6	427	liver
Bar208_4	427	liver
Bar209_9	427	liver
Bar211_2	427	liver
Bar54_2	427	liver
Bar193_7	428	liver
Bar234_7	428	liver
Bar244_2	428	liver
Bar128_7	429	liver
Bar198_10	429	liver
Bar288_5	429	liver
Bar134_1	430	liver
Bar199_5	430	liver
Bar223_2	430	liver
Bar229_2	430	liver
Bar225_2	431	liver
Bar236_5	431	liver
Bar262_5	431	liver
Bar228_5	432	liver
Bar283_2	432	liver
Bar75_9	432	liver
Bar128_6	433	liver
Bar220_5	433	liver
Bar32_6	433	liver
Bar135_10	434	liver
Bar154_6	434	liver
Bar179_7	434	liver
Bar206_10	434	liver
Bar212_9	434	liver
Bar218_2	434	liver
Bar266_10	434	liver
Bar68_8	434	liver
Bar76_1	434	liver
Bar124_8	435	liver
Bar220_8	435	liver
Bar232_2	435	liver
Bar235_2	435	liver
Bar245_5	435	liver
Bar102_6	436	liver
Bar181_7	436	liver
Bar236_2	436	liver
Bar251_5	436	liver
Bar280_5	436	liver
Bar6_6	436	liver
Bar89_2	436	liver
Bar110_10	437	liver
Bar142_10	437	liver
Bar241_5	437	liver
Bar146_1	438	liver
Bar174_1	438	liver
Bar204_5	438	liver
Bar242_1	438	liver
Bar66_4	438	liver
Bar213_3	439	liver
Bar274_5	439	liver
Bar132_10	440	liver
Bar282_10	440	liver
Bar286_5	440	liver
Bar106_10	441	liver
Bar144_6	441	liver
Bar227_10	441	liver
Bar53_4	441	liver
Bar84_6	441	liver
Bar205_4	442	liver
Bar214_4	442	liver
Bar283_5	442	liver
Bar46_9	442	liver
Bar114_10	443	liver
Bar184_7	444	liver
Bar212_4	444	liver
Bar230_10	444	liver
Bar270_2	444	liver
Bar10_9	445	liver
Bar172_1	445	liver
Bar173_1	445	liver
Bar202_9	445	liver
Bar233_5	445	liver
Bar281_5	445	liver
Bar62_9	445	liver
Bar209_4	446	liver
Bar214_1	446	liver
Bar250_2	446	liver
Bar256_5	446	liver
Bar211_8	447	liver
Bar149_1	448	liver
Bar234_2	448	liver
Bar246_5	448	liver
Bar267_2	448	liver
Bar207_4	449	liver
Bar231_10	449	liver
Bar267_5	449	liver
Bar16_9	450	liver
Bar195_5	450	liver
Bar214_2	450	liver
Bar254_5	450	liver
Bar265_9	450	liver
Bar73_9	450	liver
Bar68_4	451	liver
Bar196_5	452	liver
Bar63_6	452	liver
Bar145_6	453	liver
Bar201_5	453	liver
Bar234_3	453	liver
Bar97_6	453	liver
Bar71_2	454	liver
Bar86_2	454	liver
Bar233_10	455	liver
Bar239_5	455	liver
Bar240_10	455	liver
Bar188_7	456	liver
Bar198_3	456	liver
Bar234_1	456	liver
Bar146_6	457	liver
Bar50_6	457	liver
Bar7	149	organoids
Bar160	157	organoids
Bar18	157	organoids
Bar281	157	organoids
Bar15	158	organoids
Bar179	158	organoids
Bar83	158	organoids
Bar152	159	organoids
Bar56	159	organoids
Bar119	160	organoids
Bar254	160	organoids
Bar211	161	organoids
Bar134	162	organoids
Bar255	162	organoids
Bar260	162	organoids
Bar182	163	organoids
Bar206	163	organoids
Bar80	163	organoids
Bar184	165	organoids
Bar222	165	organoids
Bar43	165	organoids
Bar155	167	organoids
Bar188	167	organoids
Bar59	167	organoids
Bar106	168	organoids
Bar19	169	organoids
Bar58	169	organoids
Bar282	170	organoids
Bar90	170	organoids
Bar2	171	organoids
Bar221	172	organoids
Bar251	172	organoids
Bar174	174	organoids
Bar244	174	organoids
Bar36	174	organoids
Bar65	174	organoids
Bar142	178	organoids
Bar241	178	organoids
Bar262	178	organoids
Bar153	179	organoids
Bar57	179	organoids
Bar62	179	organoids
Bar42	180	organoids
Bar170	181	organoids
Bar205	181	organoids
Bar263	181	organoids
Bar74	181	organoids
Bar87	181	organoids
Bar61	182	organoids
Bar26	185	organoids
Bar76	187	organoids
Bar77	187	organoids
Bar274	188	organoids
Bar102	189	organoids
Bar198	189	organoids
Bar209	190	organoids
Bar212	190	organoids
Bar32	190	organoids
Bar75	190	organoids
Bar120	195	organoids
Bar105	198	organoids
Bar201	198	organoids
Bar33	200	organoids
Bar34	201	organoids
Bar99	202	organoids
Bar138	203	organoids
Bar283	205	organoids
Bar53	205	organoids
Bar131	207	organoids
Bar132	208	organoids
Bar35	208	organoids
Bar143	210	organoids
Bar194	212	organoids
Bar111	213	organoids
Bar124	213	organoids
Bar207	213	organoids
Bar208	213	organoids
Bar130	217	organoids
Bar47	219	organoids
Bar136	220	organoids
Bar224	220	organoids
Bar232	220	organoids
Bar141	221	organoids
Bar114	222	organoids
Bar118	222	organoids
Bar17	222	organoids
Bar214	222	organoids
Bar261	223	organoids
Bar177	226	organoids
Bar20	226	organoids
Bar9	228	organoids
Bar148	229	organoids
Bar52	229	organoids
Bar166	230	organoids
Bar30	230	organoids
Bar70	230	organoids
Bar180	231	organoids
Bar31	238	organoids
Bar96	243	organoids
Bar286	244	organoids
Bar51	244	organoids
Bar14	249	organoids
Bar24	249	organoids
Bar269	251	organoids
Bar140	259	organoids
Bar236	259	organoids
Bar276	259	organoids
Bar127	261	organoids
Bar100	267	organoids
Bar196	267	organoids
Bar37	267	organoids
Bar268	268	organoids
Bar270	269	organoids
Bar245	270	organoids
Bar165	273	organoids
Bar68	285	organoids
Bar82	287	organoids
Bar117	290	organoids
Bar29	293	organoids
Bar97	294	organoids
Bar159	295	organoids
Bar63	295	organoids
Bar247	304	organoids
Bar217	313	organoids
Bar150	318	organoids
Bar49	340	organoids
Bar167	343	organoids
Bar187	345	organoids
Bar23	359	organoids
Bar191	365	organoids
Bar95	365	organoids
Bar243	373	organoids
Bar156	380	organoids
Bar60	380	organoids
Bar151	440	organoids
Bar185	442	organoids
Bar267	447	organoids
Bar225	456	organoids

## Sheet: Figure 1d
fragment	Human UMI counts	Mouse UMI counts	percentage of mismatched cells
Bar100	12083.4	241.067	0.961538
Bar102	11063.9	287.34	2.12766
Bar105	9814.93	245.691	0
Bar106	112	5298.86	0
Bar111	4602.37	1243.04	36.9565
Bar114	5853.88	1668.74	38.0952
Bar117	8557.55	383.658	2.63158
Bar118	9105.82	220.065	1.6129
Bar119	11224.3	270.3	5
Bar120	7538.69	1293.31	12.5
Bar124	6580	1161.67	29.6875
Bar127	8436.33	434.667	11.1111
Bar130	10590.4	549.625	6.25
Bar131	7147.02	373.356	2.22222
Bar132	8445.21	82.2069	0
Bar134	8977.78	705.304	8.69565
Bar136	5572.5	1922.28	44.4444
Bar138	7962.96	630.56	12
Bar14	9428.81	336.586	6.30631
Bar140	9586.1	453.625	0
Bar141	8799.1	332.739	1.86335
Bar142	11283.4	241.087	0
Bar143	11315.5	268.732	1.21951
Bar148	436.279	3418.63	9.30233
Bar15	8071.54	455.486	2.85714
Bar150	430.805	4983.73	2.43902
Bar151	2501.62	2022.38	46.1538
Bar152	803.476	4666.1	7.14286
Bar153	355	4681.52	2.08333
Bar155	624.318	3545.44	3.52941
Bar156	460.529	4578.88	5.88235
Bar159	93.6667	3492.92	0
Bar160	488.013	3964.23	2.53165
Bar165	107.507	4473.25	0
Bar166	422.154	4924.75	2.1978
Bar167	110.094	3900.03	0
Bar17	8072.01	358.534	4.10959
Bar170	366.776	5663.19	4.47761
Bar174	108.209	3991.35	0
Bar177	332.151	4953.89	3.77358
Bar179	574.818	4049.8	3.63636
Bar18	10273.1	176.5	3.84615
Bar180	336.667	3501.94	5.55556
Bar182	105.714	4838.03	0
Bar184	834.756	4471.27	7.31707
Bar185	582.25	6589.45	5.35714
Bar187	632.069	4061.57	6.89655
Bar188	118625	4764.59	0
Bar19	225.94	4532.18	2.98507
Bar191	242.492	4947.9	2.34375
Bar194	8774.28	332.18	3.27869
Bar196	13398.1	142.632	0
Bar198	11982.5	332.543	1.90476
Bar2	8031.26	343	2.94118
Bar20	10563.8	287.074	2.10526
Bar201	8912.11	730.162	5.40541
Bar205	6055.17	1065.17	11.1111
Bar206	7928.33	928.641	12.8205
Bar207	10385.3	795.095	12.1622
Bar208	6887.81	252.574	2.12766
Bar209	9328.16	485.265	4.41176
Bar211	7666.66	218.475	0.70922
Bar212	9847.62	256.243	2.7027
Bar214	6834.2	203.2	0
Bar217	16036.5	565.25	12.5
Bar221	8511.56	525.846	10.2564
Bar222	13152.6	313.548	1.6129
Bar224	15522.7	228.449	4.08163
Bar225	9303.35	217.118	2.94118
Bar23	8100.66	402.449	4.6729
Bar232	10374	146.2	0
Bar236	8098.09	211.641	1.28205
Bar24	9145.69	235.444	0
Bar241	284.333	4427.04	7.40741
Bar243	643.255	3691.84	7.27273
Bar244	320.2	6946.5	3.33333
Bar245	575.907	5070.48	5.33333
Bar247	692.027	4841.31	6.75676
Bar251	206.012	4260.25	2.38095
Bar254	624.068	3267.5	6.81818
Bar255	124.857	3915.43	0
Bar26	9389.59	238.971	0
Bar260	907.238	3934.43	14.2857
Bar261	391.192	5328.09	4.0404
Bar262	709.2	3523.83	6.66667
Bar263	1719.71	4323.29	16.129
Bar264	1027	7461	0
Bar267	359.26	4717.68	3.81679
Bar268	410.915	4130.02	3.57143
Bar269	112.348	5175.37	0
Bar270	429.191	4431.79	2.94118
Bar274	88.5714	4386.54	0
Bar276	386.012	3979.77	3.48837
Bar281	728.321	4008.68	7.14286
Bar282	474.423	4262.98	7.69231
Bar283	1174.32	2841.04	12.766
Bar286	789.037	3718.96	7.5
Bar29	10931.5	226.872	0
Bar30	9204.23	445.533	3.33333
Bar31	9064.47	469.647	5.88235
Bar32	5605.97	2911.31	53.719
Bar33	8461.91	452.844	3125
Bar34	11736.4	199.833	8.33333
Bar35	9410.13	508.929	3.57143
Bar36	95	4230.33	0
Bar37	9570.48	208.926	0
Bar42	9978.61	104.056	0
Bar43	9972.67	743.278	5.55556
Bar47	8711.07	501.356	4.44444
Bar49	166.191	4647.22	1.1236
Bar51	277.274	5106.11	3.42466
Bar52	237.711	4940.34	2.63158
Bar53	104.946	3744.35	0
Bar56	808.314	4255.47	11.7647
Bar57	100.147	5383.79	0
Bar58	201.3	4526.2	1.66667
Bar59	135.882	5743.15	0
Bar60	505.064	5291.25	4.92611
Bar61	343.113	4736.74	1.88679
Bar62	192.264	3823.57	1.38889
Bar63	630.265	4620.88	2.94118
Bar65	1460.9	4320.07	14.6341
Bar68	730.687	4344.19	6.71642
Bar7	12653.6	343.591	4.54545
Bar70	283.177	4687.58	1.6129
Bar74	119.365	6096.54	0
Bar75	199.843	5286.16	2.85714
Bar76	360.397	4005.45	2.5641
Bar77	104.346	4541.04	0
Bar80	114.618	5361.97	0
Bar82	336.394	3948.04	3.0303
Bar83	137.418	3336.97	0.909091
Bar87	373.673	4472.13	5.45455
Bar9	9711.9	222.234	1.2987
Bar90	482.735	4118.26	5.88235
Bar95	239.081	4024.57	2.21402
Bar96	222.92	3910.75	2.4
Bar97	8415.08	385.727	4.0404
Bar99	9633.85	262.203	1.26582

## Sheet: Figure 2b
Fragment-sequencing									Molecular Cartography
Gene	logFC	logCPM	F	PValue	FDR	Gene	Expression		Gene	logFC	logCPM	F	PValue	FDR	Gene	Expression
Slc45a4	4.43675	6.07675	282.667	2.96168e-57	2.72771e-54	Slc45a4	High in PV		Cyp2f2	8.14096	15.1195	2792.14	1.50423e-101	8.12286e-100	Cyp2f2	High in PV
Apoe	0.976387	11.3835	261.203	5.79185e-53	4.00072e-50	Apoe	High in PV		Cyp2e1	-8.16494	18.0025	1909.76	2.84862e-90	7.69128e-89	Cyp2e1	High in CV
Cd36	1.23946	10.8585	250.041	5.80075e-51	3.2055e-48	Cd36	High in PV		Lhx6	-6.62219	11.9457	772.379	8.60852e-63	1.54953e-61	Lhx6	High in CV
Galnt15	2.3074	7.36249	188.932	7.8382e-40	2.16569e-37	Galnt15	High in PV		Wnt2	-3.72842	11.4448	616.918	1.69378e-56	2.2866e-55	Wnt2	High in CV
Esm1	3.53996	7.32222	164.745	2.87259e-35	5.29131e-33	Esm1	High in PV		Cyp1a2	-3.56052	12.3792	529.888	2.1418e-52	2.31315e-51	Cyp1a2	High in CV
Ifi207	1.7253	7.81451	155.184	1.85739e-33	3.20747e-31	Ifi207	High in PV		Plpp1	-1.65178	13.4311	484.533	4.7826e-50	4.30434e-49	Plpp1	High in CV
Jak1	0.697362	10.996	147.993	3.11918e-32	5.06958e-30	Jak1	High in PV		Mecom	2.52061	11.894	474.013	1.77106e-49	1.36625e-48	Mecom	High in PV
Lgals1	-2.22185	8.87508	140.241	1.47463e-30	2.14442e-28	Lgals1	High in CV		Gprc5c	1.98242	12.1175	427.408	7.70393e-47	5.20015e-46	Gprc5c	High in PV
Lhx6	-4.40311	6.26632	127.824	2.88489e-28	3.62316e-26	Lhx6	High in CV		Fn1	1.52688	15.5127	405.517	1.58348e-45	9.50089e-45	Fn1	High in PV
Gas6	-1.95656	8.29422	117.89	3.54457e-26	4.08069e-24	Gas6	High in CV		Acly	1.40887	13.2967	342.14	2.04468e-41	1.10413e-40	Acly	High in PV
Fmo2	-5.40037	5.83172	105.167	1.00269e-23	1.02609e-21	Fmo2	High in CV		Cfh	1.12824	14.8105	297.92	3.17296e-38	1.55763e-37	Cfh	High in PV
Ivns1abp	1.15943	8.60563	103.539	2.57457e-23	2.54055e-21	Ivns1abp	High in PV		Fgb	2.88105	14.9118	305.662	4.11212e-38	1.85045e-37	Fgb	High in PV
Tm4sf1	0.969675	10.0389	102.982	3.33191e-23	3.1745e-21	Tm4sf1	High in PV		Dll4	1.39347	12.423	175.756	1.83483e-27	7.62159e-27	Dll4	High in PV
Vegfc	3.17263	6.08228	102.148	4.13302e-23	3.80651e-21	Vegfc	High in PV		Galnt15	1.58447	12.3087	165.282	2.31873e-26	8.94367e-26	Galnt15	High in PV
Mecom	2.65566	6.75934	101.585	6.3555e-23	5.66459e-21	Mecom	High in PV		Cd36	1.02372	12.9924	143.781	5.5492e-24	1.99771e-23	Cd36	High in PV
Cdkn1c	1.96994	7.26603	101.197	7.60706e-23	6.56822e-21	Cdkn1c	High in PV		Slco2a1	-0.991879	12.9379	142.333	8.13795e-24	2.74656e-23	Slco2a1	High in CV
Slco2a1	-1.58797	9.33452	100.469	1.06568e-22	8.92267e-21	Slco2a1	High in CV		Dhrs3	-0.683635	13.7136	140.129	1.46307e-23	4.64741e-23	Dhrs3	High in CV
Serinc3	0.475367	11.5422	99.0704	1.68426e-22	1.3296e-20	Serinc3	Non sig,		Car8	-1.07714	12.2344	139.785	1.60398e-23	4.81195e-23	Car8	High in CV
Gpihbp1	0.690663	10.6753	98.1872	2.89416e-22	2.22127e-20	Gpihbp1	High in PV		Acer2	0.778411	13.289	127.503	4.59621e-22	1.30629e-21	Acer2	High in PV
Selp	-3.82773	6.26441	95.4732	9.63976e-22	7.00912e-20	Selp	High in CV		Jup	-0.778122	13.0966	91.4882	2.16115e-17	5.83511e-17	Jup	High in CV
Efnb1	2.06195	7.64334	93.4053	2.83717e-21	1.95977e-19	Efnb1	High in PV		Cd34	1.60787	11.9345	86.4384	1.36143e-16	3.50082e-16	Cd34	High in PV
Gpr182	0.534016	11.0677	91.4792	5.91548e-21	3.98645e-19	Gpr182	High in PV		Plxnc1	-0.701522	13.9418	81.6545	5.38229e-16	1.32111e-15	Plxnc1	High in CV
Plpp1	-1.74312	7.90384	89.1621	1.79685e-20	1.18207e-18	Plpp1	High in CV		Lrat	-0.948418	12.0483	77.9463	1.87453e-15	4.40107e-15	Lrat	High in CV
Tmem176b	-1.02465	8.78286	85.6835	1.03581e-19	6.6557e-18	Tmem176b	High in CV		Dab2	-0.451934	14.699	74.1771	6.80511e-15	1.53115e-14	Dab2	Non sig,
Jup	-2.69113	6.81454	85.2973	1.13621e-19	7.13488e-18	Jup	High in CV		Tgfbi	-1.38783	12.9762	70.3229	3.26961e-14	7.06236e-14	Tgfbi	High in CV
Ldb2	1.37401	8.25966	84.6588	1.70006e-19	1.04384e-17	Ldb2	High in PV		Sema4a	0.808775	11.7895	68.6376	4.71117e-14	9.78474e-14	Sema4a	High in PV
Car8	-1.7083	8.63313	81.5331	7.41024e-19	4.45098e-17	Car8	High in CV		Nrp2	-0.566468	13.1717	65.2393	1.58226e-13	3.16452e-13	Nrp2	High in CV
Slc29a1	-0.7901	9.34965	80.407	1.10865e-18	6.51745e-17	Slc29a1	High in CV		Rrbp1	0.358088	16.6645	41.1423	1.55731e-09	3.00339e-09	Rrbp1	Non sig,
Acer2	0.786891	9.28547	78.9395	2.49961e-18	1.40948e-16	Acer2	High in PV		Ghr	0.439481	13.3944	40.5875	1.95146e-09	3.63376e-09	Ghr	Non sig,
Slco3a1	-1.83278	7.22292	77.0949	5.73463e-18	3.16896e-16	Slco3a1	High in CV		Flt1	-0.309137	14.6959	40.0684	2.41162e-09	4.34092e-09	Flt1	Non sig,
Agpat5	0.998703	8.36432	76.8143	6.62349e-18	3.58837e-16	Agpat5	High in PV		Sema4g	0.562531	12.7787	35.6814	1.48e-08	2.57807e-08	Sema4g	High in PV
Nt5c3	1.19266	7.68008	75.257	1.28734e-17	6.84025e-16	Nt5c3	High in PV		App	-0.331718	16.5865	33.1592	4.28996e-08	7.23932e-08	App	Non sig,
Rnase4	-1.92284	7.38868	73.9724	2.60718e-17	1.35917e-15	Rnase4	High in CV		Cd38	-0.490921	12.585	31.1541	1.01136e-07	1.65495e-07	Cd38	Non sig,
Bmp4	-4.61852	5.77215	73.6557	2.79461e-17	1.42991e-15	Bmp4	High in CV		Ifi207	0.599033	12.472	30.736	1.21098e-07	1.92332e-07	Ifi207	High in PV
Epas1	0.645914	9.51206	72.7897	4.1847e-17	2.10224e-15	Epas1	High in PV		Tspan7	0.239853	13.7054	19.4937	1.86071e-05	2.87081e-05	Tspan7	Non sig,
Ptp4a3	1.10373	7.73016	71.7489	6.88657e-17	3.39778e-15	Ptp4a3	High in PV		Serinc3	0.358935	12.147	18.5771	2.85638e-05	4.28457e-05	Serinc3	Non sig,
Dhrs3	-0.942005	8.97129	71.6434	7.24353e-17	3.5112e-15	Dhrs3	High in CV		Vcam1	-0.446263	12.0804	17.5636	4.6051e-05	6.72096e-05	Vcam1	Non sig,
Entpd1	-3.78942	6.15055	68.9066	2.69073e-16	1.28181e-14	Entpd1	High in CV		Pecam1	-0.201264	14.3326	14.4982	0.000200217	0.00028452	Pecam1	Non sig,
Ctnnal1	-2.75637	6.34024	66.4193	8.89533e-16	4.16573e-14	Ctnnal1	High in CV		Fcgr2b	-0.327506	13.4113	10.8665	0.00121215	0.00167837	Fcgr2b	Non sig,
App	-0.373836	11.2903	65.1598	1.6315e-15	7.51307e-14	App	Non sig,		Plvap	-0.338656	14.0153	8.18319	0.00482771	0.00651741	Plvap	Non sig,
Sema3d	-2.79539	6.41858	63.8431	3.07857e-15	1.39444e-13	Sema3d	High in CV		Psen1	-0.222466	12.0072	6.97969	0.0090709	0.011947	Psen1	Non sig,
Tmem176a	-1.19124	7.8635	63.369	4.17925e-15	1.86246e-13	Tmem176a	High in CV		Itgb1	0.205068	13.311	6.1803	0.013956	0.0179434	Itgb1	Non sig,
Hes1	1.09271	8.93811	62.7004	5.79107e-15	2.5398e-13	Hes1	High in PV		Slc40a1	0.18843	12.1953	4.82624	0.0294826	0.0370246	Slc40a1	Non sig,
Ackr4	-2.09321	7.20095	62.2815	7.05278e-15	3.04482e-13	Ackr4	High in CV		Ctsb	0.156078	12.4743	4.67771	0.0320567	0.0393423	Ctsb	Non sig,
mt-Nd4	-0.321679	13.3022	59.1167	3.02827e-14	1.28725e-12	mt-Nd4	Non sig,		Ltbr	0.109928	13.2844	4.13368	0.0437077	0.0524492	Ltbr	Non sig,
Plk2	1.02092	8.43797	57.9846	5.61428e-14	2.35034e-12	Plk2	High in PV		C1qb	-0.226719	11.7704	3.51961	0.0624867	0.073354	C1qb	Non sig,
Tcim	-1.07625	9.48783	57.8155	6.09833e-14	2.51488e-12	Tcim	High in CV		S1pr1	0.139142	12.8149	2.96626	0.0869704	0.0979186	S1pr1	Non sig,
Tinagl1	-0.500326	10.6809	57.1105	8.01857e-14	3.25814e-12	Tinagl1	High in CV		Sema3f	-0.0913336	13.9394	2.96496	0.0870388	0.0979186	Sema3f	Non sig,
St6gal1	-2.30254	6.59902	56.7135	9.7249e-14	3.89419e-12	St6gal1	High in CV		Cald1	0.115467	14.9399	2.86177	0.0926742	0.102131	Cald1	Non sig,
Clec14a	0.547376	10.1476	56.3074	1.21875e-13	4.81059e-12	Clec14a	High in PV		Vegfb	-0.156348	11.5335	2.76757	0.0981695	0.106023	Vegfb	Non sig,
Serpina3n	-2.57075	5.83577	55.5912	1.67861e-13	6.53239e-12	Serpina3n	High in CV		Clec4f	0.183531	11.5946	1.34289	0.248294	0.262899	Clec4f	Non sig,
Anxa2	-0.953761	8.17171	55.5546	1.70876e-13	6.55737e-12	Anxa2	High in CV		C1qc	-0.124765	12.0636	1.22433	0.270191	0.280583	C1qc	Non sig,
Tsc22d1	0.967227	8.50629	55.441	1.92415e-13	7.28277e-12	Tsc22d1	High in PV		Nrp1	-0.0376932	14.1855	0.501452	0.479904	0.488959	Nrp1	Non sig,
Srgn	-0.566566	10.124	54.6118	2.70445e-13	1.00978e-11	Srgn	High in CV		Cd5l	-0.0274281	12.8575	0.03301	0.85607	0.85607	Cd5l	Non sig,
Abcc9	1.49821	7.21026	54.4887	3.05329e-13	1.12483e-11	Abcc9	High in PV
Bgn	-0.721549	9.73654	53.1337	5.89456e-13	2.11515e-11	Bgn	High in CV
Sptbn1	0.399888	10.3805	51.662	1.14082e-12	4.04114e-11	Sptbn1	Non sig,
Clca3a1	1.20772	7.29504	49.4517	3.45003e-12	1.20664e-10	Clca3a1	High in PV
Igfbp5	3.29556	6.19339	48.7039	5.10188e-12	1.76206e-10	Igfbp5	High in PV
Oaz2	1.0976	7.52949	48.3708	5.71689e-12	1.95009e-10	Oaz2	High in PV
Efna1	1.42882	6.71276	48.2535	6.05585e-12	2.04053e-10	Efna1	High in PV
Angpt2	2.07849	6.09045	47.5619	8.50385e-12	2.83086e-10	Angpt2	High in PV
Atp1b3	0.499038	9.51598	47.4812	8.84736e-12	2.91015e-10	Atp1b3	Non sig,
Trim47	1.17985	7.13732	46.7998	1.23662e-11	4.01973e-10	Trim47	High in PV
Tcn2	-0.792328	9.1851	46.6574	1.38528e-11	4.45062e-10	Tcn2	High in CV
Mfsd5	-1.19973	7.60231	45.9562	1.87244e-11	5.91941e-10	Mfsd5	High in CV
Kctd12	-1.42772	7.33817	45.9813	1.8853e-11	5.91941e-10	Kctd12	High in CV
Fkbp1a	-0.405376	10.2835	44.892	3.16205e-11	9.81655e-10	Fkbp1a	Non sig,
Ndufa8	-1.21636	7.38892	44.8081	3.2955e-11	1.01172e-09	Ndufa8	High in CV
Cd34	1.74049	6.82618	43.5585	6.35184e-11	1.92859e-09	Cd34	High in PV
mt-Nd4l	-0.345027	11.4018	43.3842	6.651e-11	1.99747e-09	mt-Nd4l	Non sig,
Man1c1	-1.26135	7.3178	43.047	7.85578e-11	2.33393e-09	Man1c1	High in CV
mt-Cytb	-0.305169	13.2977	42.9175	8.37459e-11	2.46159e-09	mt-Cytb	Non sig,
Snx3	-0.577297	9.1841	42.8568	8.62964e-11	2.50986e-09	Snx3	High in CV
Fzd4	-0.969349	8.14654	42.3761	1.09429e-10	3.1495e-09	Fzd4	High in CV
Bmpr2	0.524516	9.36668	41.9855	1.32742e-10	3.74252e-09	Bmpr2	High in PV
Degs1	0.503207	9.89367	41.9763	1.36138e-10	3.78302e-09	Degs1	High in PV
Bace2	-0.647411	8.82811	41.9228	1.36917e-10	3.78302e-09	Bace2	High in CV
S100a10	-0.822714	8.32798	41.8505	1.41903e-10	3.88196e-09	S100a10	High in CV
Itm2c	0.671201	8.45238	41.7598	1.51338e-10	4.09949e-09	Itm2c	High in PV
Il6st	0.40175	11.3033	40.7546	2.52591e-10	6.77583e-09	Il6st	Non sig,
Mbd4	1.63182	6.67665	39.974	3.71305e-10	9.86458e-09	Mbd4	High in PV
Plau	-2.21299	6.6984	39.5691	4.54165e-10	1.1951e-08	Plau	High in CV
Stab1	-0.475511	10.2966	39.1177	5.60556e-10	1.46115e-08	Stab1	Non sig,
Ahr	-1.22225	7.22439	38.96	5.94345e-10	1.53474e-08	Ahr	High in CV
Atp2b4	0.616702	8.71062	38.9226	6.05485e-10	1.54903e-08	Atp2b4	High in PV
Tagln2	-0.519904	9.73367	37.9614	9.84689e-10	2.49605e-08	Tagln2	High in CV
Fmo1	-0.901779	7.88695	37.4099	1.2933e-09	3.24853e-08	Fmo1	High in CV
Golga7	0.564385	8.85132	37.1702	1.44692e-09	3.60166e-08	Golga7	High in PV
mt-Nd6	-0.354927	11.4294	36.696	1.8475e-09	4.54486e-08	mt-Nd6	Non sig,
Ctsb	0.287625	11.2171	36.3852	2.13916e-09	5.18464e-08	Ctsb	Non sig,
Qsox1	-0.943394	7.35047	36.0662	2.50776e-09	6.02516e-08	Qsox1	High in CV
Fbln2	-4.57185	6.48338	34.5616	5.46866e-09	1.29144e-07	Fbln2	High in CV
Rhob	0.603014	9.29818	34.5187	5.5696e-09	1.30414e-07	Rhob	High in PV
Gm10925	-0.253032	13.5272	34.0909	6.72349e-09	1.56109e-07	Gm10925	Non sig,
Eng	-0.401221	10.165	33.2773	1.01016e-08	2.32589e-07	Eng	Non sig,
Smarca2	0.580319	8.62993	33.0269	1.14512e-08	2.59781e-07	Smarca2	High in PV
Ube2r2	0.522923	8.67322	33.0235	1.14706e-08	2.59781e-07	Ube2r2	High in PV
mt-Nd5	-0.292951	11.4675	32.7463	1.31799e-08	2.96065e-07	mt-Nd5	Non sig,
Cd93	-0.635058	8.96781	32.1416	1.80112e-08	4.0133e-07	Cd93	High in CV
Rcn1	-0.659665	8.72536	31.9724	1.94279e-08	4.29433e-07	Rcn1	High in CV
Col4a2	-0.675659	9.22552	31.8295	2.1319e-08	4.67494e-07	Col4a2	High in CV
Ramp2	-0.369884	10.148	31.7262	2.19826e-08	4.78251e-07	Ramp2	Non sig,
Lrp5	-0.96725	7.42898	31.6259	2.31174e-08	4.99011e-07	Lrp5	High in CV
Fcgrt	-0.465148	9.92516	31.5595	2.40122e-08	5.14309e-07	Fcgrt	Non sig,
Ehd4	-1.24682	7.49101	31.5184	2.49123e-08	5.29482e-07	Ehd4	High in CV
Kitl	0.866451	7.86195	31.3719	2.68088e-08	5.6544e-07	Kitl	High in PV
1700025G04Rik	-0.954196	7.57217	30.9433	3.2909e-08	6.83666e-07	1700025G04Rik	High in CV
Fam167b	-0.625104	8.94202	30.8458	3.45054e-08	7.11482e-07	Fam167b	High in CV
Insr	1.07321	6.99902	30.6801	3.79427e-08	7.76561e-07	Insr	High in PV
Lhfpl2	-0.481054	9.46131	30.3526	4.38382e-08	8.90624e-07	Lhfpl2	Non sig,
St3gal4	0.651294	7.96264	30.0711	5.05094e-08	1.01867e-06	St3gal4	High in PV
Clic4	-0.417766	9.82789	29.7349	5.98243e-08	1.19779e-06	Clic4	Non sig,
Fstl1	-2.5281	6.02899	29.5962	6.41539e-08	1.26927e-06	Fstl1	High in CV
Slc25a37	-0.919249	7.616	29.6034	6.43134e-08	1.26927e-06	Slc25a37	High in CV
Adm	1.15028	6.53336	29.5224	6.65833e-08	1.30475e-06	Adm	High in PV
Arrb2	-0.912974	7.96333	28.9537	8.86892e-08	1.72569e-06	Arrb2	High in CV
Lrg1	-1.07577	8.15057	28.7291	1.01143e-07	1.95425e-06	Lrg1	High in CV
Cfh	-1.04897	8.50112	28.5933	1.083e-07	2.078e-06	Cfh	High in CV
Gja5	2.58776	5.58894	28.4264	1.15723e-07	2.20511e-06	Gja5	High in PV
Plagl1	1.21434	6.53801	27.8773	1.55092e-07	2.93506e-06	Plagl1	High in PV
Kcnj8	1.52454	5.99668	27.7988	1.58892e-07	2.98653e-06	Kcnj8	High in PV
Ddit4	1.23365	6.72455	27.4885	1.88974e-07	3.52794e-06	Ddit4	High in PV
Dse	-0.616667	8.62734	27.3932	1.95059e-07	3.6171e-06	Dse	High in CV
Gm12481	-0.519202	8.95747	27.2109	2.13905e-07	3.94013e-06	Gm12481	High in CV
Dlc1	-0.476954	9.91392	27.2207	2.15668e-07	3.94629e-06	Dlc1	Non sig,
Adam15	-0.813	7.52176	26.7742	2.68419e-07	4.87922e-06	Adam15	High in CV
Gimap4	-0.487254	9.50796	26.728	2.7354e-07	4.93982e-06	Gimap4	Non sig,
Ephb4	-0.483685	8.85943	26.4048	3.21739e-07	5.70661e-06	Ephb4	Non sig,
Fam174b	0.765764	7.74825	26.402	3.22197e-07	5.70661e-06	Fam174b	High in PV
Psen2	0.584571	8.29516	26.2941	3.40817e-07	5.99795e-06	Psen2	High in PV
Ctsl	0.404229	10.5524	26.2694	3.49833e-07	6.11765e-06	Ctsl	Non sig,
Sema4c	-1.39558	6.8498	25.993	3.96444e-07	6.88916e-06	Sema4c	High in CV
Hyal2	-0.871531	7.75638	25.9213	4.11125e-07	7.09961e-06	Hyal2	High in CV
Gpm6a	-1.47206	6.06928	25.7501	4.48438e-07	7.69586e-06	Gpm6a	High in CV
Rhoa	-0.468154	9.1081	25.3959	5.36784e-07	9.15515e-06	Rhoa	Non sig,
Pitpnc1	0.457685	9.18297	25.1102	6.20631e-07	1.05203e-05	Pitpnc1	Non sig,
Zbtb39	0.9037	7.02611	25.066	6.34722e-07	1.06935e-05	Zbtb39	High in PV
Alox12	-1.30424	6.89165	24.9815	6.67089e-07	1.11707e-05	Alox12	High in CV
Fbxl7	1.08839	6.62924	24.8737	6.99886e-07	1.16493e-05	Fbxl7	High in PV
Scarb2	-0.489531	9.32123	24.693	7.73048e-07	1.279e-05	Scarb2	Non sig,
Pfn1	-0.400435	9.36217	24.5755	8.14504e-07	1.33957e-05	Pfn1	Non sig,
Clec1a	0.823956	7.63857	24.5554	8.27838e-07	1.35344e-05	Clec1a	High in PV
Bcam	-1.32159	6.72054	24.4293	8.89043e-07	1.44496e-05	Bcam	High in CV
Stab2	-0.467721	10.4968	24.4027	9.01219e-07	1.45618e-05	Stab2	Non sig,
mt-Nd2	-0.229679	12.9779	24.2452	9.63608e-07	1.54793e-05	mt-Nd2	Non sig,
Actg1	-0.420893	9.95786	24.0754	1.0569e-06	1.68798e-05	Actg1	Non sig,
Slc43a3	-0.363422	10.2925	24.0539	1.0725e-06	1.69771e-05	Slc43a3	Non sig,
Gatm	-0.515098	10.5673	24.0552	1.07528e-06	1.69771e-05	Gatm	High in CV
Ptms	-0.457198	8.9511	23.9901	1.09731e-06	1.72265e-05	Ptms	Non sig,
Hpse	-0.958706	7.5934	23.9846	1.1123e-06	1.73632e-05	Hpse	High in CV
Btnl9	0.642515	8.82485	23.7264	1.27102e-06	1.97293e-05	Btnl9	High in PV
Actb	-0.219756	12.0375	23.3804	1.49726e-06	2.31113e-05	Actb	Non sig,
Ssr3	-0.506828	8.64758	23.3264	1.53915e-06	2.35363e-05	Ssr3	High in CV
Tgfbr2	-0.454461	8.79894	23.3229	1.54182e-06	2.35363e-05	Tgfbr2	Non sig,
Gm28438	-0.373566	9.71965	23.2964	1.56282e-06	2.37257e-05	Gm28438	Non sig,
Ifitm3	0.259835	10.8296	23.1986	1.64285e-06	2.48043e-05	Ifitm3	Non sig,
Rasgrp3	0.367931	9.76399	23.1255	1.70524e-06	2.56064e-05	Rasgrp3	Non sig,
Vwf	-2.25177	6.4894	23.1335	1.71884e-06	2.56711e-05	Vwf	High in CV
Lgals3bp	0.411649	9.37677	22.7726	2.04197e-06	3.03331e-05	Lgals3bp	Non sig,
Emp3	-1.51429	6.33322	22.5491	2.28904e-06	3.38215e-05	Emp3	High in CV
Sgk1	-0.614032	9.45705	22.5304	2.33753e-06	3.43542e-05	Sgk1	High in CV
Il13ra2	-2.78313	6.78327	22.4783	2.40052e-06	3.50933e-05	Il13ra2	High in CV
Aldh9a1	-1.34126	6.98398	22.3777	2.49875e-06	3.63371e-05	Aldh9a1	High in CV
Ppp3ca	-0.566894	8.33252	22.2234	2.70382e-06	3.91086e-05	Ppp3ca	High in CV
Prelp	-0.826647	8.14623	22.2352	2.71764e-06	3.91086e-05	Prelp	High in CV
Ripply3	-0.533535	8.54374	22.1355	2.82823e-06	4.04891e-05	Ripply3	High in CV
Plxnc1	-0.472746	10.5983	22.0034	3.05916e-06	4.35694e-05	Plxnc1	Non sig,
Abcg2	1.09016	6.54382	21.7783	3.3956e-06	4.78675e-05	Abcg2	High in PV
Plxnd1	0.438714	8.89895	21.6594	3.60889e-06	5.06161e-05	Plxnd1	Non sig,
Col4a1	-0.424907	9.97594	21.6287	3.70406e-06	5.16885e-05	Col4a1	Non sig,
Exoc3l2	-0.584708	8.27707	21.5349	3.8466e-06	5.33926e-05	Exoc3l2	High in CV
Mmrn2	0.321516	9.76189	21.5257	3.86482e-06	5.33926e-05	Mmrn2	Non sig,
Myl6	-0.404852	9.21016	21.3269	4.27937e-06	5.88254e-05	Myl6	Non sig,
Fos	0.672514	10.5572	21.3282	4.32073e-06	5.90998e-05	Fos	High in PV
Armcx3	0.918198	6.86673	21.123	4.75122e-06	6.46681e-05	Armcx3	High in PV
Eln	-2.43046	5.56956	21.0846	4.84566e-06	6.56302e-05	Eln	High in CV
Ackr1	1.10978	7.2075	21.0665	4.94026e-06	6.6585e-05	Ackr1	High in PV
Tgm2	-0.502396	8.88765	21.0432	4.98475e-06	6.68586e-05	Tgm2	High in CV
Gm13889	-0.946323	6.88384	20.948	5.2047e-06	6.94714e-05	Gm13889	High in CV
Rfk	0.503364	8.72	20.8449	5.47999e-06	7.27943e-05	Rfk	High in PV
Lbp	-1.03142	6.8267	20.7522	5.74702e-06	7.59761e-05	Lbp	High in CV
Sgpp1	-0.559017	8.92218	20.7284	5.86065e-06	7.71094e-05	Sgpp1	High in CV
Elf1	0.449176	8.87207	20.5994	6.24675e-06	8.17998e-05	Elf1	Non sig,
Ctsd	-0.551004	8.34992	20.4017	6.88085e-06	8.92572e-05	Ctsd	High in CV
Amotl1	-0.498923	8.7663	20.3723	6.98584e-06	9.01957e-05	Amotl1	Non sig,
Ube2c	-3.30985	5.72371	20.1261	7.93531e-06	0.000101978	Ube2c	High in CV
Cyp4b1	0.428573	10.0073	20.0926	8.14042e-06	0.00010383	Cyp4b1	Non sig,
Prdx1	-0.404161	9.2758	20.0714	8.15461e-06	0.00010383	Prdx1	Non sig,
Mef2a	-0.492867	8.5839	19.8734	9.0294e-06	0.000114441	Mef2a	Non sig,
Ddah2	-0.886494	7.49916	19.7335	9.7038e-06	0.000122427	Ddah2	High in CV
Il1r1	-0.694413	7.59766	19.6753	1.00336e-05	0.000126013	Il1r1	High in CV
Slc16a2	-0.764221	7.55693	19.6328	1.02204e-05	0.000127203	Slc16a2	High in CV
Gja1	-0.745759	8.00166	19.3846	1.17071e-05	0.000144522	Gja1	High in CV
Jam2	-0.668773	9.80962	19.3843	1.17166e-05	0.000144522	Jam2	High in CV
Ccna2	-3.19346	5.71108	19.1981	1.27974e-05	0.000157152	Ccna2	High in CV
Rasgef1b	0.966889	6.68232	19.1309	1.32383e-05	0.000161846	Rasgef1b	High in PV
Grb10	-1.00379	7.03094	19.0352	1.39079e-05	0.000169285	Grb10	High in CV
Laptm4a	0.238205	10.2835	18.9736	1.43578e-05	0.000173994	Laptm4a	Non sig,
Sox18	0.484432	8.69006	18.8892	1.49971e-05	0.000180947	Sox18	Non sig,
Ctnnb1	0.286002	9.71925	18.4619	1.87011e-05	0.000224658	Ctnnb1	Non sig,
Timp3	0.408642	10.6353	18.3461	2.00092e-05	0.000238522	Timp3	Non sig,
Atrx	0.405641	8.92646	18.2429	2.09653e-05	0.000248615	Atrx	Non sig,
Marveld1	0.923783	6.64041	18.0642	2.29724e-05	0.000270097	Marveld1	High in PV
Adgrf5	0.218609	10.7973	18.024	2.34554e-05	0.000274607	Adgrf5	Non sig,
Meis2	0.371647	9.12642	17.9952	2.38072e-05	0.00027755	Meis2	Non sig,
Ccnd1	-0.722662	8.47403	17.8396	2.59956e-05	0.000301789	Ccnd1	High in CV
Fosb	0.826554	8.09084	17.8054	2.64588e-05	0.000305882	Fosb	High in PV
Mki67	-2.841	5.93855	17.5868	2.96271e-05	0.000341082	Mki67	High in CV
Bmp2k	-0.863609	6.9297	17.4806	3.1082e-05	0.000356347	Bmp2k	High in CV
Clec2d	0.439964	8.49572	17.453	3.15314e-05	0.000358651	Clec2d	Non sig,
Ralgapa2	-0.830268	7.44387	17.4523	3.15426e-05	0.000358651	Ralgapa2	High in CV
Agrn	0.902703	6.61843	17.3716	3.28899e-05	0.00037187	Agrn	High in PV
Lpar6	-0.476802	8.68175	17.2524	3.50519e-05	0.000393693	Lpar6	Non sig,
Gm28437	-0.207548	12.3573	17.1766	3.63935e-05	0.000404352	Gm28437	Non sig,
Trove2	-0.836479	7.34339	17.1741	3.644e-05	0.000404352	Trove2	High in CV
Tgfbr3	0.41344	8.57737	16.9963	3.99648e-05	0.000441691	Tgfbr3	Non sig,
Rsrp1	0.337647	9.24871	16.9535	4.08645e-05	0.000449835	Rsrp1	Non sig,
mt-Nd3	-0.234798	11.0541	16.8338	4.34858e-05	0.000473036	mt-Nd3	Non sig,
Hlf	-1.40966	6.01138	16.7999	4.42592e-05	0.000479562	Hlf	High in CV
Mxra8	-0.621792	7.8217	16.6391	4.81197e-05	0.000517515	Mxra8	High in CV
Adgrl1	-1.00868	6.88228	16.6353	4.82133e-05	0.000517515	Adgrl1	High in CV
Mylip	-0.450639	9.31199	16.6432	4.83239e-05	0.000517515	Mylip	Non sig,
Rarg	-0.560705	7.92424	16.2126	6.00811e-05	0.000640943	Rarg	High in CV
Tshz2	-0.61552	7.70908	16.1575	6.18512e-05	0.000657288	Tshz2	High in CV
Dhrs7	-0.780957	7.16938	16.1202	6.30434e-05	0.000667391	Dhrs7	High in CV
Myct1	-0.367594	8.89894	15.8712	7.17828e-05	0.000757007	Myct1	Non sig,
Dock6	0.667631	7.13492	15.7896	7.49048e-05	0.000784514	Dock6	High in PV
2510009E07Rik	-0.706807	7.1906	15.7883	7.4959e-05	0.000784514	2510009E07Rik	High in CV
Ndufa4	-0.429321	8.50292	15.7503	7.64592e-05	0.000797196	Ndufa4	Non sig,
Txn1	-0.363169	9.05696	15.7326	7.7169e-05	0.000801572	Txn1	Non sig,
Birc5	-2.31267	5.68366	15.4327	9.02533e-05	0.000933969	Birc5	High in CV
Carhsp1	-0.812483	7.13261	15.3934	9.21229e-05	0.00094976	Carhsp1	High in CV
Cald1	-0.61784	8.24637	15.3869	9.28528e-05	0.000953726	Cald1	High in CV
Plvap	-0.693847	8.57979	15.3577	9.43826e-05	0.000965849	Plvap	High in CV
Pitpnm2	-0.604494	7.80522	15.2861	9.74387e-05	0.000993443	Pitpnm2	High in CV
Cyp26b1	-0.879128	8.6207	15.2237	0.000101221	0.00102821	Cyp26b1	High in CV
Ccdc152	-0.68965	7.73424	15.1483	0.000104719	0.00105984	Ccdc152	High in CV
2200002D01Rik	-0.985747	6.76087	15.0365	0.000111611	0.00112548	2200002D01Rik	High in CV
Klhl5	-0.499413	8.06405	14.9525	0.000116019	0.00116568	Klhl5	Non sig,
Rrbp1	-0.377238	8.7095	14.7988	0.000125746	0.00125883	Rrbp1	Non sig,
Rap1b	-0.35805	9.09408	14.7641	0.000128053	0.0012773	Rap1b	Non sig,
Kdelr2	-0.520214	8.08218	14.7383	0.000129797	0.00129004	Kdelr2	High in CV
Mcfd2	-0.555309	8.16969	14.7249	0.000130854	0.00129588	Mcfd2	High in CV
Fryl	0.79754	6.69044	14.6496	0.000135978	0.00134181	Fryl	High in PV
Ptp4a2	-0.318016	9.16713	14.3976	0.00015519	0.00151789	Ptp4a2	Non sig,
Top2a	-2.08965	6.07152	14.4068	0.000155202	0.00151789	Top2a	High in CV
Gapdh	-0.502582	7.92484	14.3942	0.00015547	0.00151789	Gapdh	High in CV
Adgrg3	-0.429614	8.88882	14.3469	0.000160036	0.00155697	Adgrg3	Non sig,
Pdia3	-0.30606	9.31891	14.2957	0.000163724	0.00158726	Pdia3	Non sig,
2610507B11Rik	-0.609114	7.69028	14.1988	0.000172267	0.00166369	2610507B11Rik	High in CV
Podxl	0.466728	8.25537	14.2002	0.000172812	0.00166369	Podxl	Non sig,
Gm28661	-0.162165	13.4491	14.174	0.00017453	0.00167439	Gm28661	Non sig,
Nucb1	-0.279586	9.52137	14.1047	0.000180998	0.00173044	Nucb1	Non sig,
Tmem88	0.341329	9.16569	14.0525	0.00018604	0.00177252	Tmem88	Non sig,
Smim14	-0.770927	7.05716	13.8278	0.000209376	0.00198799	Smim14	High in CV
Dab2	-0.323466	9.87737	13.8019	0.000212522	0.00201095	Dab2	Non sig,
Rab11a	-0.397159	8.38905	13.7438	0.000218834	0.0020607	Rab11a	Non sig,
Ifi44	0.784192	7.52156	13.7254	0.000221954	0.00207885	Ifi44	High in PV
Igfbp4	0.192828	11.0349	13.6761	0.000226784	0.0021169	Igfbp4	Non sig,
Slc6a6	-1.14636	6.7979	13.6229	0.000234254	0.00217927	Slc6a6	High in CV
Nrp1	0.253771	10.0986	13.5885	0.000237493	0.00219786	Nrp1	Non sig,
Gm13339	-0.277894	9.87521	13.5857	0.000237843	0.00219786	Gm13339	Non sig,
Tspan15	0.569411	7.49847	13.5608	0.000240986	0.00221948	Tspan15	High in PV
Cenpf	-2.71247	5.62303	13.5536	0.000241997	0.00222139	Cenpf	High in CV
Ubl5	-0.54014	7.7556	13.2574	0.00028279	0.00257871	Ubl5	High in CV
Arl4c	-1.03906	6.58245	13.2345	0.000286229	0.00260148	Arl4c	High in CV
Marcks	0.327039	9.47327	13.171	0.000297102	0.00269145	Marcks	Non sig,
Ap1b1	0.416965	8.20642	13.0295	0.000318951	0.00287994	Ap1b1	Non sig,
Krtcap2	0.378285	8.24662	12.9412	0.000334188	0.0030077	Krtcap2	Non sig,
Hdc	-0.799602	7.1796	12.9186	0.000338392	0.00303564	Hdc	High in CV
Fam126a	-1.03426	6.67088	12.8293	0.000354556	0.00317035	Fam126a	High in CV
Rcn3	-0.65704	7.20732	12.7838	0.000363196	0.00323713	Rcn3	High in CV
Igf1r	0.721501	6.9595	12.7085	0.000378309	0.00336099	Igf1r	High in PV
Lima1	0.333806	8.49865	12.6905	0.000381581	0.0033792	Lima1	Non sig,
Actn1	-0.576628	7.30232	12.6553	0.000389154	0.00343525	Actn1	High in CV
Dcbld1	0.646915	7.00248	12.6253	0.000395331	0.00347866	Dcbld1	High in PV
Serpinh1	-0.526303	7.65231	12.5094	0.000420712	0.00369024	Serpinh1	High in CV
Spag9	-0.393891	8.57463	12.4735	0.000428057	0.00374222	Spag9	Non sig,
Rasa1	0.496133	7.61565	12.4678	0.000429346	0.00374222	Rasa1	Non sig,
Cnmd	1.81116	6.04716	12.4156	0.000441921	0.00383312	Cnmd	High in PV
Atp5a1	-0.342575	8.73633	12.4106	0.00044255	0.00383312	Atp5a1	Non sig,
Utrn	0.626496	7.11019	12.3679	0.000453049	0.0039118	Utrn	High in PV
Vamp5	-0.42959	8.0834	12.2619	0.00047886	0.00412178	Vamp5	Non sig,
C1qb	-0.814249	7.44173	12.2494	0.000483821	0.00415154	C1qb	High in CV
AU021092	-0.880173	6.82178	12.1824	0.000500671	0.00428283	AU021092	High in CV
Snrk	0.299522	9.24992	12.144	0.000509789	0.00434737	Snrk	Non sig,
Rin2	0.600007	7.5023	12.1357	0.000512047	0.00435319	Rin2	High in PV
Cxcl9	0.949011	8.38353	12.1037	0.00052266	0.00442978	Cxcl9	High in PV
Aqp1	-0.158978	12.3959	12.0596	0.000533154	0.00450491	Aqp1	Non sig,
Tmsb4x	0.172395	12.2109	12.0108	0.000547149	0.00460906	Tmsb4x	Non sig,
Rnd3	0.770026	7.01502	11.9811	0.000557785	0.00468437	Rnd3	High in PV
Snx9	-0.464026	8.05985	11.9461	0.000566296	0.00474005	Snx9	Non sig,
Tuba1b	-0.505792	8.2256	11.9449	0.000567846	0.00474005	Tuba1b	High in CV
Reep1	-0.911177	6.68382	11.8963	0.000581491	0.00483934	Reep1	High in CV
Mlf2	-0.449128	8.00693	11.8789	0.000586888	0.00486959	Mlf2	Non sig,
Bmp2	-0.29342	11.0579	11.7975	0.00061496	0.00508723	Bmp2	Non sig,
Agfg1	-0.686069	7.27758	11.7364	0.000633117	0.00520233	Agfg1	High in CV
F2r	-0.30484	9.33833	11.7367	0.000633539	0.00520233	F2r	Non sig,
Syne1	-0.764633	7.18419	11.7322	0.000634523	0.00520233	Syne1	High in CV
Tceal9	-0.358129	8.74215	11.6851	0.000650636	0.00530005	Tceal9	Non sig,
Nr1d1	-0.475161	8.02436	11.6806	0.000652196	0.00530005	Nr1d1	Non sig,
Arhgef15	-0.426068	8.28497	11.6163	0.000674919	0.00545263	Arhgef15	Non sig,
Pigt	-0.627725	7.17697	11.9186	0.000687353	0.0055369	Pigt	High in CV
Aass	0.470071	8.75579	11.5747	0.000692278	0.00556036	Aass	Non sig,
Cdc42	-0.208877	10.118	12.9442	0.000698274	0.00559187	Cdc42	Non sig,
Smco4	-0.488234	8.1341	11.549	0.000700248	0.00559187	Smco4	Non sig,
Emcn	-0.472913	7.69259	11.5145	0.000712547	0.00567368	Emcn	Non sig,
Cd9	-0.707055	7.70321	11.4658	0.000733628	0.00582023	Cd9	High in CV
Tlnrd1	-0.493619	7.83492	11.4558	0.000735164	0.00582023	Tlnrd1	Non sig,
Rbbp6	0.447365	7.60508	11.4037	0.000755899	0.00596728	Rbbp6	Non sig,
Hipk3	0.499732	7.45378	11.3813	0.000764974	0.00601227	Hipk3	Non sig,
Rps6	0.261383	9.32757	11.3789	0.000765949	0.00601227	Rps6	Non sig,
Nfic	-0.360317	8.65857	11.3408	0.000781673	0.00611831	Nfic	Non sig,
Gm29216	-0.140067	13.9871	11.2989	0.000799339	0.00623891	Gm29216	Non sig,
Nfkb1	0.504676	7.42694	11.2501	0.00082046	0.00638572	Nfkb1	High in PV
Ghitm	-0.370883	8.32335	11.2424	0.000823849	0.00639409	Ghitm	Non sig,
Stmn1	-2.11489	6.38804	11.1978	0.00084627	0.0065497	Stmn1	High in CV
Agtrap	-0.528045	7.7431	11.1711	0.000855777	0.00660478	Agtrap	High in CV
Ifi204	0.466516	7.96399	11.1426	0.000868925	0.00668757	Ifi204	Non sig,
Epn2	0.65671	7.17724	11.1135	0.000882546	0.00677354	Epn2	High in PV
Numb	-0.481474	8.04553	11.1024	0.000887776	0.0067948	Numb	Non sig,
Prcp	-0.681668	7.25274	11.078	0.000899456	0.00684851	Prcp	High in CV
Tln1	-0.286691	9.01211	11.0774	0.00089975	0.00684851	Tln1	Non sig,
Tek	-0.329324	9.02487	11.0461	0.000914909	0.00694476	Tek	Non sig,
Mt1	-0.431657	9.77965	10.9473	0.000967373	0.00732288	Mt1	Non sig,
Chst7	0.672412	6.86565	10.9068	0.000985686	0.00744112	Chst7	High in PV
Elob	-0.439823	7.96322	11.3724	0.000989847	0.00745217	Elob	Non sig,
Cnot6l	0.512513	7.32048	10.8287	0.00102776	0.00771658	Cnot6l	High in PV
Vsir	0.456756	7.87895	10.7408	0.00107881	0.00807789	Vsir	Non sig,
Aldoa	-0.343036	8.65596	10.7263	0.00108567	0.00810732	Aldoa	Non sig,
Zmiz1	0.337904	8.69047	10.6983	0.00110247	0.00820894	Zmiz1	Non sig,
Map1lc3b	0.288984	8.88383	10.693	0.00110522	0.00820894	Map1lc3b	Non sig,
Gls	0.478652	7.60582	10.6263	0.00114545	0.00848495	Gls	Non sig,
Prr13	-0.436436	7.84497	10.6042	0.0011591	0.00856311	Prr13	Non sig,
Ifi203-ps	0.638753	6.99351	10.5785	0.0011752	0.0086589	Ifi203-ps	High in PV
Raph1	0.378104	8.63169	10.5711	0.00118167	0.00868343	Raph1	Non sig,
Thra	0.568684	7.09562	10.5336	0.0012038	0.00882252	Thra	High in PV
Timp2	-1.40425	6.21763	10.4396	0.00126944	0.00927901	Timp2	High in CV
Sirpa	-0.608426	7.12204	10.3899	0.00130034	0.00947981	Sirpa	High in CV
Gpr155	0.57297	7.48058	10.3805	0.00130831	0.00951277	Gpr155	High in PV
Dysf	-0.524201	7.38494	10.3732	0.00131208	0.00951514	Dysf	High in CV
Pdia5	0.721346	6.64233	10.3366	0.00133896	0.00968466	Pdia5	High in PV
Flt1	-0.212768	9.9942	10.3271	0.00134496	0.00968495	Flt1	Non sig,
Tcf7l1	-0.427824	8.09007	10.3256	0.00134601	0.00968495	Tcf7l1	Non sig,
Cd81	-0.224626	10.0354	10.2554	0.00139779	0.0100314	Cd81	Non sig,
Gm13340	-0.176452	11.026	10.2225	0.00142276	0.0101841	Gm13340	Non sig,
H2-Q7	0.474499	7.77703	10.1858	0.00145206	0.010367	H2-Q7	Non sig,
Pea15a	-0.286562	9.14298	10.1509	0.00147862	0.0105039	Pea15a	Non sig,
Cd2ap	0.354363	8.25316	10.1506	0.00147884	0.0105039	Cd2ap	Non sig,
Cox5b	-0.750073	6.99721	10.1274	0.00149742	0.0106086	Cox5b	High in CV
S100a1	-0.371677	8.40454	10.0623	0.00155082	0.0109589	S100a1	Non sig,
Plpp3	0.219023	11.8531	10.0515	0.00156374	0.011022	Plpp3	Non sig,
Shroom2	0.584751	6.83362	9.93558	0.00166032	0.0116729	Shroom2	High in PV
Slc38a2	-0.518769	7.97155	9.9064	0.00168926	0.0118463	Slc38a2	High in CV
Gclc	-0.783864	6.92519	9.85745	0.00173174	0.0121134	Gclc	High in CV
Appl2	-0.682993	7.2594	9.80124	0.00178505	0.0124547	Appl2	High in CV
Iqgap1	-0.496909	7.68919	9.78487	0.0018034	0.0125511	Iqgap1	Non sig,
Akr1b8	-0.528318	7.9914	9.7264	0.00186269	0.0129312	Akr1b8	High in CV
Sh3tc1	-0.470738	7.8136	9.71472	0.00187035	0.0129518	Sh3tc1	Non sig,
Cpne2	-0.451662	8.23925	9.70046	0.00188481	0.0130193	Cpne2	Non sig,
Minos1	-0.710823	6.89692	9.69411	0.00189128	0.0130315	Minos1	High in CV
Cd59a	-0.232358	9.69278	9.65286	0.00193389	0.0132919	Cd59a	Non sig,
Rab10	-0.373347	8.28714	9.62219	0.00196619	0.0134803	Rab10	Non sig,
Csf2rb2	0.922386	6.14943	9.60322	0.00198644	0.0135855	Csf2rb2	High in PV
Hsp90b1	-0.237885	9.68677	9.51963	0.00207825	0.0141434	Hsp90b1	Non sig,
Bnip3l	0.337781	8.27456	9.49062	0.0021111	0.0142965	Bnip3l	Non sig,
Clic1	-0.346512	8.33632	9.4743	0.00212982	0.014388	Clic1	Non sig,
Zcchc24	0.420809	7.81655	9.44625	0.00216239	0.0145724	Zcchc24	Non sig,
Tuba1a	-0.417636	8.07307	9.42422	0.0021901	0.0147233	Tuba1a	Non sig,
Il2rg	-0.743882	6.96363	9.40137	0.00221832	0.0148768	Il2rg	High in CV
Jag1	1.17766	5.89943	9.38433	0.00223608	0.0149595	Jag1	High in PV
Cd200	-1.5883	5.61712	9.36458	0.0022601	0.0150837	Cd200	High in CV
Gpx4-ps2	-0.59713	7.31594	9.23886	0.00241939	0.0161079	Gpx4-ps2	High in CV
Cldn5	0.297471	9.4675	9.23204	0.00243335	0.0161403	Cldn5	Non sig,
Cers2	-0.434593	7.65407	9.22628	0.00243593	0.0161403	Cers2	Non sig,
Gm3608	-0.601552	7.11437	9.13202	0.00256369	0.0169461	Gm3608	High in CV
Itpripl2	-0.664873	7.00814	9.12672	0.00257107	0.0169543	Itpripl2	High in CV
Emc3	-0.702609	6.91955	9.32597	0.00262712	0.0172827	Emc3	High in CV
B3gnt3	-0.421608	7.64392	9.04603	0.00268617	0.0176292	B3gnt3	Non sig,
Pkm	-0.426919	7.79996	8.9724	0.00279576	0.0183049	Pkm	Non sig,
Fam43a	-0.397751	8.09587	8.96009	0.00281452	0.0183842	Fam43a	Non sig,
Tpbgl	-0.390705	8.70755	8.95334	0.00282877	0.0184337	Tpbgl	Non sig,
Lrrc58	0.287107	8.92704	8.9253	0.00286823	0.0186031	Lrrc58	Non sig,
Slc44a1	0.490319	7.22049	8.90347	0.00290248	0.0187812	Slc44a1	Non sig,
Tfpi	-0.300342	9.2393	8.86706	0.0029628	0.0191194	Tfpi	Non sig,
mt-Co1	-0.129875	12.6438	8.86205	0.00296859	0.0191194	mt-Co1	Non sig,
Vdac1	-0.508926	7.44021	8.85576	0.00297876	0.0191403	Vdac1	High in CV
Irf8	-0.80864	7.16531	8.85017	0.00299354	0.0191471	Irf8	High in CV
Smarcc2	-0.504625	7.4401	8.84658	0.00299368	0.0191471	Smarcc2	High in CV
Rhoc	-0.38887	8.16763	8.8185	0.00304008	0.0193989	Rhoc	Non sig,
Calr	-0.223761	9.59383	8.80891	0.00305566	0.0194067	Calr	Non sig,
Acin1	0.425765	7.34623	8.80557	0.0030612	0.0194067	Acin1	Non sig,
Mafg	-0.63659	7.0941	8.80488	0.00306236	0.0194067	Mafg	High in CV
Prkar1a	-0.239824	9.37895	10.0211	0.00314122	0.0198609	Prkar1a	Non sig,
Arl15	0.553312	6.93573	8.72512	0.00319826	0.0201753	Arl15	High in PV
Fnbp1	-0.53036	7.39271	8.70944	0.00322568	0.0203019	Fnbp1	High in CV
Hnrnpdl	0.384311	7.67912	8.66193	0.00331025	0.0207609	Hnrnpdl	Non sig,
Hbp1	-0.555638	7.386	8.65846	0.00331653	0.0207609	Hbp1	High in CV
Litaf	0.489045	7.13206	8.6559	0.00332114	0.0207609	Litaf	Non sig,
Cavin2	-0.208704	10.2746	8.6315	0.0033656	0.0209913	Cavin2	Non sig,
Pxk	0.403309	7.61214	8.58015	0.00346116	0.0215387	Pxk	Non sig,
Ralb	0.309136	8.3289	8.5586	0.00350208	0.0217444	Ralb	Non sig,
Sox4	0.65668	6.96006	8.54481	0.00353517	0.0219006	Sox4	High in PV
Adam10	-0.393588	7.91951	8.53096	0.00355528	0.0219759	Adam10	Non sig,
Plekho2	-0.679198	6.97459	8.51289	0.00359052	0.0221442	Plekho2	High in CV
Fam102b	-0.683838	7.07724	8.48608	0.00364343	0.0224205	Fam102b	High in CV
Mfap3	-0.734331	6.95205	8.41403	0.00378963	0.0232534	Mfap3	High in CV
Arrdc3	0.671993	6.75362	8.41114	0.00379561	0.0232534	Arrdc3	High in PV
Tbc1d22a	0.445844	7.30697	8.40283	0.00381288	0.0233075	Tbc1d22a	Non sig,
Itgb1	-0.189083	9.88954	8.38498	0.00385026	0.023484	Itgb1	Non sig,
Tmem64	-0.293074	8.89769	8.32557	0.00397733	0.0242056	Tmem64	Non sig,
Sbf2	0.506675	7.14976	8.29027	0.00405485	0.0246232	Sbf2	High in PV
Ndrg1	-0.47022	7.72657	8.26593	0.00410919	0.0248985	Ndrg1	Non sig,
Serpinb6b	-0.889364	6.47015	8.2034	0.00425226	0.025709	Serpinb6b	High in CV
Egr1	0.477629	10.2885	8.17806	0.00431914	0.0260563	Egr1	Non sig,
Sord	0.457816	7.37752	8.1645	0.00434379	0.0261479	Sord	Non sig,
Stat2	0.502497	7.17975	8.13184	0.0044222	0.026562	Stat2	High in PV
Dnttip2	0.50066	7.02066	8.11241	0.00446952	0.026788	Dnttip2	High in PV
Mt2	-0.87876	6.64752	8.09189	0.00452007	0.0270324	Mt2	High in CV
Ripor1	-0.538199	7.12917	8.06999	0.00457468	0.0272999	Ripor1	High in CV
Arhgef12	0.275265	8.78282	8.06532	0.00458641	0.0273109	Arhgef12	Non sig,
Cox6b1	-0.278546	8.74342	8.35813	0.00460864	0.0273842	Cox6b1	Non sig,
She	-0.379073	8.12866	8.04291	0.00464309	0.0275297	She	Non sig,
Apbb2	0.420219	7.47207	8.03293	0.00466859	0.0276216	Apbb2	Non sig,
Shisa5	0.293666	8.31494	8.02735	0.0046829	0.0276428	Shisa5	Non sig,
Vcam1	-0.593595	7.53339	8.0268	0.00469218	0.0276428	Vcam1	High in CV
Ybx1	-0.195444	9.81087	7.9931	0.00477172	0.0280481	Ybx1	Non sig,
Cnn2	-0.339427	8.36711	7.98945	0.00478127	0.0280481	Cnn2	Non sig,
Wdr1	-0.445381	7.69028	7.98009	0.0048059	0.0281328	Wdr1	Non sig,
Ywhah	-0.408802	7.90447	7.88216	0.00507137	0.0296241	Ywhah	Non sig,
Herpud1	-0.389362	7.8886	7.87569	0.00508945	0.029667	Herpud1	Non sig,
Rell1	0.340338	8.20726	7.86948	0.00510683	0.0297056	Rell1	Non sig,
Jund	0.342287	9.03077	7.83522	0.00521226	0.0302552	Jund	Non sig,
Cd151	-0.26948	8.65752	8.14258	0.00533165	0.0308833	Cd151	Non sig,
Ppia	-0.422079	7.82526	7.76089	0.00542099	0.0313352	Ppia	Non sig,
Picalm	-0.204825	9.31818	7.71903	0.00554732	0.0319984	Picalm	Non sig,
Nsmce2	-0.805271	6.81026	7.71379	0.00556332	0.0320239	Nsmce2	High in CV
Bcap31	-0.398526	7.62016	7.62305	0.00584841	0.0335949	Bcap31	Non sig,
Peak1	0.298582	8.37548	7.61368	0.0058787	0.0336989	Peak1	Non sig,
Rb1	0.573282	6.71355	7.57917	0.00599158	0.0342476	Rb1	High in PV
Arhgdib	-0.278882	8.76639	7.57686	0.00599921	0.0342476	Arhgdib	Non sig,
Eif4ebp2	-0.294045	8.73065	7.56559	0.00603661	0.03439	Eif4ebp2	Non sig,
Wwtr1	0.291507	8.55842	7.55084	0.0060859	0.0345995	Wwtr1	Non sig,
Rap1gds1	-0.597809	7.20055	7.53112	0.00615245	0.034906	Rap1gds1	High in CV
Ywhag	-0.521409	7.08272	7.44687	0.0064453	0.0364926	Ywhag	High in CV
Stag1	-0.604308	7.16417	7.42509	0.00652331	0.0368587	Stag1	High in CV
Aaed1	0.496646	7.04883	7.37816	0.00669463	0.0377495	Aaed1	Non sig,
Cnp	-0.570186	7.12451	7.36444	0.00674561	0.0379595	Cnp	High in CV
H2-Q6	0.428431	7.35323	7.35481	0.00678161	0.0380302	H2-Q6	Non sig,
Tmem256	-0.65691	7.08691	7.35372	0.0067857	0.0380302	Tmem256	High in CV
Ctla2a	-0.432164	7.82435	7.33105	0.0068806	0.038484	Ctla2a	Non sig,
Cxcl16	0.311666	8.22481	7.30875	0.00695655	0.0388302	Cxcl16	Non sig,
Dazap2	0.209168	9.06636	7.29011	0.00702866	0.0391536	Dazap2	Non sig,
Spcs1	-0.377297	7.79811	7.28282	0.00705708	0.0392324	Spcs1	Non sig,
Id2	0.328761	8.93626	7.27944	0.00708027	0.0392324	Id2	Non sig,
Nsf	-0.513828	7.30817	7.27558	0.00708541	0.0392324	Nsf	High in CV
Rhog	0.322592	7.81191	7.27081	0.00710413	0.0392574	Rhog	Non sig,
Armcx2	0.595395	6.88402	7.25852	0.00715261	0.0394464	Armcx2	High in PV
Chst15	-0.274345	9.22692	7.18917	0.00743971	0.040948	Chst15	Non sig,
Cd300lg	0.176365	10.3789	7.17598	0.00748717	0.0411274	Cd300lg	Non sig,
Atp6v0d1	-0.652723	6.96978	7.16179	0.00754627	0.0413697	Atp6v0d1	High in CV
Cox6c	-0.24915	8.73827	7.15133	0.00759016	0.0415279	Cox6c	Non sig,
March7	0.414752	7.26815	7.10729	0.00777775	0.0424702	March7	Non sig,
Emilin1	-0.381376	7.88057	7.07511	0.00791783	0.0431498	Emilin1	Non sig,
Cyr61	-0.891022	6.76252	7.05786	0.00800467	0.0435372	Cyr61	High in CV
Edn1	-1.22888	6.31948	7.00683	0.00823456	0.0446996	Edn1	High in CV
Dennd5b	0.54883	6.77586	6.97689	0.00836161	0.0453003	Dennd5b	High in PV
Cd84	0.49613	7.44964	6.91202	0.00866989	0.0468785	Cd84	Non sig,
Zeb1	0.322846	8.15371	6.87935	0.00882754	0.0476377	Zeb1	Non sig,
H2afv	-0.595542	6.91361	6.8378	0.00903406	0.0486571	H2afv	High in CV
Sdf4	-0.362664	7.87308	6.88328	0.00906446	0.0487259	Sdf4	Non sig,
Arpc1a	-0.358065	7.88057	6.79469	0.00925351	0.0496455	Arpc1a	Non sig,
Cbx6	-0.44383	7.38315	6.78396	0.009309	0.0498464	Cbx6	Non sig,
Cdk1	-1.21283	6.03747	6.76201	0.00942363	0.0503627	Cdk1	Non sig,
2900026A02Rik	0.559569	6.66927	6.75505	0.00946018	0.0504604	2900026A02Rik	Non sig,
Trim30c	-0.456316	7.99255	12.6586	0.00949969	0.050487	Trim30c	Non sig,
Tspan13	-1.02147	6.06436	6.74719	0.00950171	0.050487	Tspan13	Non sig,
Npr1	-0.194222	9.53932	6.71926	0.00965081	0.0511808	Npr1	Non sig,
Lrrc32	0.300066	8.30201	6.68165	0.00985795	0.0521792	Lrrc32	Non sig,
Dctn6	-0.583582	6.95773	6.65457	0.0100054	0.0528585	Dctn6	Non sig,
Psmd7	-0.402277	7.54741	6.82517	0.0101286	0.0534072	Psmd7	Non sig,
Pip5k1c	-0.357094	7.94606	6.59016	0.0103718	0.0545855	Pip5k1c	Non sig,
Arf1	-0.179487	9.53355	6.63767	0.0104496	0.0548904	Arf1	Non sig,
Sorbs3	-0.290448	8.52071	6.56669	0.0105088	0.0550963	Sorbs3	Non sig,
Arf2	-0.500919	7.08699	6.52996	0.0107267	0.0561326	Arf2	Non sig,
Cd47	-0.17464	10.2339	6.52294	0.010769	0.0561751	Cd47	Non sig,
Rps3a3	-0.47764	7.16967	6.52185	0.0107755	0.0561751	Rps3a3	Non sig,
Tmcc3	0.29799	8.58102	6.50069	0.0109087	0.0567169	Tmcc3	Non sig,
Ppp1r15a	0.358066	8.9859	6.49332	0.0109615	0.0567169	Ppp1r15a	Non sig,
Klf10	-0.51188	6.92845	6.48943	0.0109727	0.0567169	Klf10	Non sig,
Ppp2r5c	-0.303419	8.35487	6.48837	0.0109792	0.0567169	Ppp2r5c	Non sig,
Masp1	-0.262089	9.21602	6.48985	0.0109821	0.0567169	Masp1	Non sig,
Nbeal1	-0.694186	6.88152	6.47979	0.0110321	0.0568686	Nbeal1	Non sig,
Ckap4	-0.350258	8.25981	6.47765	0.0110558	0.0568848	Ckap4	Non sig,
Lmo4	0.386677	7.53225	6.4529	0.0111994	0.0574098	Lmo4	Non sig,
Ppp2r5e	-0.455251	7.35958	6.43871	0.0112887	0.0577603	Ppp2r5e	Non sig,
Klhl24	0.348362	7.80853	6.40292	0.0115172	0.0588208	Klhl24	Non sig,
Selenof	-0.221658	9.10241	7.448	0.0115736	0.05899	Selenof	Non sig,
Tor3a	0.446637	6.89056	6.39121	0.011593	0.05899	Tor3a	Non sig,
Atp2a2	-0.370133	7.66837	6.37851	0.0116758	0.0592689	Atp2a2	Non sig,
Klf2	-0.319666	9.07308	6.37766	0.0116944	0.0592689	Klf2	Non sig,
Sptlc1	0.406973	7.1544	6.37297	0.0117122	0.0592689	Sptlc1	Non sig,
Rps23	0.215826	8.90705	6.35619	0.0118228	0.0597194	Rps23	Non sig,
Sel1l	-0.398114	7.63943	6.34408	0.0119034	0.05992	Sel1l	Non sig,
Mink1	0.414315	7.23138	6.34371	0.0119059	0.05992	Mink1	Non sig,
Rpn1	-0.400018	7.52757	6.33176	0.011986	0.0602133	Rpn1	Non sig,
Rab18	-0.365998	7.77409	6.30629	0.0121585	0.0609012	Rab18	Non sig,
Atp6v1d	-0.453006	7.60634	6.30504	0.012167	0.0609012	Atp6v1d	Non sig,
Bst2	0.23875	8.94631	6.29782	0.0122164	0.0610379	Bst2	Non sig,
Ecm1	-0.60173	7.16214	6.26901	0.012429	0.0619175	Ecm1	Non sig,
Gxylt1	0.471975	6.93018	6.26275	0.0124593	0.0619175	Gxylt1	Non sig,
Flcn	-0.466786	7.48691	6.26269	0.0124597	0.0619175	Flcn	Non sig,
Pomp	0.266842	8.34791	6.24025	0.0126177	0.0625902	Pomp	Non sig,
Gm8894	-0.445407	7.10296	6.16129	0.0131903	0.0651965	Gm8894	Non sig,
Rftn1	0.526524	6.80948	6.14643	0.013301	0.0654628	Rftn1	Non sig,
Fxr1	-0.577498	6.9528	6.14571	0.0133064	0.0654628	Fxr1	Non sig,
Cbx5	-0.545194	6.8186	6.14453	0.0133153	0.0654628	Cbx5	Non sig,
Ap2a2	-0.349691	7.63919	6.12146	0.0134892	0.0662003	Ap2a2	Non sig,
Nos3	-0.569044	6.62634	6.08388	0.0137777	0.0674959	Nos3	Non sig,
Rcsd1	0.524989	6.86374	6.07402	0.0138544	0.0676713	Rcsd1	Non sig,
Ext2	-0.570495	6.89213	6.07299	0.0138625	0.0676713	Ext2	Non sig,
Acer3	-0.369516	7.7475	6.02217	0.0142651	0.0695143	Acer3	Non sig,
Arl1	-0.406437	7.40106	5.99768	0.0144636	0.0703571	Arl1	Non sig,
Hif1a	-0.625284	6.85077	5.99407	0.014493	0.0703763	Hif1a	Non sig,
Zfp715	-0.728998	6.84778	5.98997	0.0145266	0.0704156	Zfp715	Non sig,
Id3	-0.181177	9.96525	5.98547	0.0145635	0.0704709	Id3	Non sig,
Stxbp1	-0.399671	7.62917	5.94786	0.0148759	0.0718567	Stxbp1	Non sig,
H2-T23	0.333033	8.1405	5.92461	0.0150724	0.0726791	H2-T23	Non sig,
Ranbp1	-0.525171	6.93317	5.92041	0.0151082	0.0727247	Ranbp1	Non sig,
Tcp11l2	0.441959	7.36266	5.91046	0.0151934	0.0729879	Tcp11l2	Non sig,
Atf4	0.314663	8.06298	5.90786	0.0152157	0.0729879	Atf4	Non sig,
Slc25a4	-0.346883	7.80553	5.89637	0.0153149	0.0733053	Slc25a4	Non sig,
Mgll	0.235006	8.95484	5.89422	0.0153349	0.0733053	Mgll	Non sig,
Map4k4	0.330997	7.74419	5.88714	0.0153949	0.0734649	Map4k4	Non sig,
Rsu1	-0.270689	8.27475	5.86783	0.0155638	0.0741429	Rsu1	Non sig,
Cmtm3	-0.254076	8.64466	5.85368	0.0156888	0.0746097	Cmtm3	Non sig,
Maml2	0.471789	6.78883	5.84133	0.0157988	0.0750037	Maml2	Non sig,
Gm3362	-0.469411	7.20289	5.81078	0.0160742	0.0761801	Gm3362	Non sig,
Id1	0.405253	7.47423	5.80337	0.0161521	0.076418	Id1	Non sig,
Arhgdia	-0.220187	8.84502	5.78894	0.0162741	0.076864	Arhgdia	Non sig,
mt-Atp6	-0.253157	9.28725	5.78468	0.0163134	0.0769182	mt-Atp6	Non sig,
Parva	-0.437933	7.16519	5.76086	0.016535	0.0778302	Parva	Non sig,
Pecam1	-0.148159	10.2725	6.6652	0.0166305	0.0781462	Pecam1	Non sig,
Tmem50a	0.226298	8.4641	5.7199	0.0169232	0.0792644	Tmem50a	Non sig,
Cs	-0.473956	7.25046	5.71948	0.0169273	0.0792644	Cs	Non sig,
Fundc2	-0.299661	7.98561	5.71665	0.0169545	0.0792644	Fundc2	Non sig,
Lars2	-0.399648	7.32081	5.70622	0.017055	0.0795995	Lars2	Non sig,
Mgat1	-0.283454	8.29416	5.69925	0.0171226	0.0797801	Mgat1	Non sig,
Tal1	-0.62882	6.68091	5.6786	0.0173242	0.0805839	Tal1	Non sig,
Ptprg	-0.571711	6.84448	5.66762	0.0174325	0.0809512	Ptprg	Non sig,
Fkbp9	0.292496	7.82525	5.66306	0.0174777	0.081025	Fkbp9	Non sig,
Wisp1	0.584444	6.81574	5.65855	0.0175279	0.0811217	Wisp1	Non sig,
Mcam	0.34675	7.65938	5.65088	0.0175989	0.0812719	Mcam	Non sig,
Msn	-0.192883	9.20702	5.64885	0.0176192	0.0812719	Msn	Non sig,
Adgrg1	-0.572654	7.27534	5.64485	0.0176592	0.0813208	Adgrg1	Non sig,
Marcksl1	-0.253043	8.97422	5.59648	0.0181585	0.0834809	Marcksl1	Non sig,
Zfp36	0.347899	8.98439	5.59072	0.0182267	0.0836551	Zfp36	Non sig,
Lgmn	0.196331	9.2745	5.57246	0.0184005	0.0843128	Lgmn	Non sig,
Zcchc14	0.42937	7.2729	5.55385	0.0185962	0.0850684	Zcchc14	Non sig,
Gspt1	0.402693	7.00632	5.54474	0.0186928	0.0850977	Gspt1	Non sig,
Pa2g4	-0.483781	7.0796	5.54469	0.0186934	0.0850977	Pa2g4	Non sig,
Arhgap5	-0.497873	7.17418	5.54453	0.018695	0.0850977	Arhgap5	Non sig,
Arpc2	0.150062	9.76995	5.4763	0.0194353	0.088128	Arpc2	Non sig,
Rplp0	-0.253852	8.55025	5.47461	0.019454	0.088128	Rplp0	Non sig,
Znrf1	-0.270004	8.48817	5.47291	0.0194729	0.088128	Znrf1	Non sig,
Kras	-0.462774	7.21778	5.47152	0.0194883	0.088128	Kras	Non sig,
Ncoa3	-0.397378	7.65488	5.45844	0.019634	0.0886419	Ncoa3	Non sig,
Col5a2	0.73926	6.73053	5.43115	0.0199585	0.0899423	Col5a2	Non sig,
Rab31	-0.580647	6.94721	5.42716	0.0199872	0.0899423	Rab31	Non sig,
Ppp1r12c	-0.389026	7.23561	5.42073	0.0200606	0.0901258	Ppp1r12c	Non sig,
Tmbim6	-0.172112	9.56285	5.3881	0.0204374	0.0916545	Tmbim6	Non sig,
Cracr2b	0.32996	7.71452	5.38555	0.0204672	0.0916545	Cracr2b	Non sig,
Tacc1	0.209771	9.04638	5.37973	0.0205353	0.091747	Tacc1	Non sig,
Mgat4b	-0.413525	7.38936	5.37811	0.0205543	0.091747	Mgat4b	Non sig,
Smc2	-0.902325	6.34084	5.37162	0.0206343	0.0919558	Smc2	Non sig,
Foxo1	0.306543	7.7092	5.34878	0.0209013	0.0928793	Foxo1	Non sig,
Csrp2	-0.32634	7.30479	5.34815	0.0209088	0.0928793	Csrp2	Non sig,
Fcer1g	-0.462229	8.21677	5.32047	0.0212592	0.0942842	Fcer1g	Non sig,
Polr2m	0.335635	7.42272	5.30929	0.021378	0.0946595	Polr2m	Non sig,
Ly6e	0.238418	9.90351	5.30749	0.0214175	0.0946823	Ly6e	Non sig,
G3bp2	0.273059	8.17032	5.28484	0.0216789	0.0956849	G3bp2	Non sig,
Socs3	0.400284	7.63919	5.26844	0.0218986	0.0964786	Socs3	Non sig,
Fabp5	0.452215	7.77289	5.26622	0.0219285	0.0964786	Fabp5	Non sig,
Rnf144a	0.327588	7.96137	5.24754	0.0221465	0.0972697	Rnf144a	Non sig,
Irf1	0.340769	7.65734	5.24499	0.0221788	0.0972697	Irf1	Non sig,
Gata4	-0.207234	9.31937	5.23582	0.0222985	0.0976397	Gata4	Non sig,
Ifi47	0.420627	7.31984	5.1625	0.0232568	0.101675	Ifi47	Non sig,
Lrrc8c	-0.250929	8.324	5.12826	0.0237129	0.103505	Lrrc8c	Non sig,
Lgals9	0.244394	8.82784	5.10668	0.0240083	0.104619	Lgals9	Non sig,
Ywhaz	-0.174858	9.15063	5.1041	0.0240438	0.104619	Ywhaz	Non sig,
Rps27a	-0.182714	9.41167	5.08343	0.0243309	0.105702	Rps27a	Non sig,
Srp19	-0.424939	7.32957	5.0585	0.0246818	0.107058	Srp19	Non sig,
Tspan7	0.137064	11.3222	5.05457	0.0247421	0.107151	Tspan7	Non sig,
Rnf145	-0.380157	7.35092	5.05118	0.0247859	0.107173	Rnf145	Non sig,
F8	-0.147575	10.6778	5.03694	0.0249896	0.107885	F8	Non sig,
Sox7	-0.498546	6.96608	5.03284	0.0250486	0.107971	Sox7	Non sig,
Gnb4	-0.54277	7.05063	5.01775	0.0252668	0.108742	Gnb4	Non sig,
Calcrl	-0.19551	9.1462	4.99192	0.0256451	0.110198	Calcrl	Non sig,
Twf1	-0.368396	7.54625	4.95624	0.0261774	0.112287	Twf1	Non sig,
Fcgr2b	0.16439	12.4866	4.95515	0.0262126	0.112287	Fcgr2b	Non sig,
Klf13	0.383583	7.19272	4.91584	0.0267939	0.114423	Klf13	Non sig,
Atp6v0a1	-0.349066	7.38939	4.90484	0.0269643	0.114973	Atp6v0a1	Non sig,
Tsc22d3	0.452468	7.0116	4.8958	0.0271053	0.115396	Tsc22d3	Non sig,
Rheb	-0.352982	7.54731	4.88926	0.0272078	0.115654	Rheb	Non sig,
Fcho2	0.247015	8.37567	4.88307	0.027305	0.115684	Fcho2	Non sig,
Zfp503	-0.316543	8.34052	4.88082	0.0273562	0.115684	Zfp503	Non sig,
Ctbp1	-0.506548	7.02434	4.87866	0.0273746	0.115684	Ctbp1	Non sig,
Stim2	-0.35018	7.68755	4.87818	0.0273822	0.115684	Stim2	Non sig,
Myadm	-0.36412	7.81457	4.86663	0.0275715	0.116259	Myadm	Non sig,
Pdcd6ip	-0.29666	7.84331	4.86428	0.0276027	0.116259	Pdcd6ip	Non sig,
Ubr5	-0.480334	7.09196	4.85554	0.0277424	0.11667	Ubr5	Non sig,
Ube2m	-0.420487	7.08001	4.84982	0.0278341	0.116701	Ube2m	Non sig,
Mrpl52	-0.421729	7.11089	4.84586	0.0278978	0.11679	Mrpl52	Non sig,
Ugp2	0.405716	6.93244	4.83164	0.0281279	0.117575	Ugp2	Non sig,
Tgfbi	-0.735835	6.01798	4.82858	0.0281777	0.117606	Tgfbi	Non sig,
P4hb	-0.241086	8.23233	4.80268	0.0286026	0.119199	P4hb	Non sig,
Git1	-0.427728	7.10166	4.79654	0.0287042	0.119316	Git1	Non sig,
Wipi1	-0.445003	7.11244	4.79577	0.0287171	0.119316	Wipi1	Non sig,
Mesd	0.375146	6.91267	4.76835	0.029176	0.120873	Mesd	Non sig,
Fam124a	0.189951	9.23579	4.76817	0.0291791	0.120873	Fam124a	Non sig,
Cops7a	-0.4214	7.21191	4.76273	0.0292712	0.121072	Cops7a	Non sig,
Id4	-0.351838	8.18529	4.75205	0.0294715	0.121719	Id4	Non sig,
Atp5l	-0.484984	7.03486	4.73122	0.02981	0.122933	Atp5l	Non sig,
Arf5	-0.290673	7.84439	4.71441	0.0301016	0.123951	Arf5	Non sig,
Exoc4	-0.520827	6.85589	4.67856	0.0307335	0.126364	Exoc4	Non sig,
Rhoj	-0.250443	8.26362	4.66534	0.0309701	0.127148	Rhoj	Non sig,
Bsg	-0.243815	8.39686	4.6603	0.0310608	0.127331	Bsg	Non sig,
Pcdh17	0.319361	8.10243	4.64112	0.0314286	0.128648	Pcdh17	Non sig,
Ptdss1	-0.442241	7.08736	4.62638	0.0316783	0.129438	Ptdss1	Non sig,
Nrgn	0.74056	6.83248	4.62547	0.0317154	0.129438	Nrgn	Non sig,
Nid1	-0.18334	9.31516	4.61592	0.0318714	0.129883	Nid1	Non sig,
Csnk1a1	-0.217491	8.61089	4.59803	0.0322043	0.131046	Csnk1a1	Non sig,
Notch4	0.386558	7.10158	4.58754	0.0324011	0.131653	Notch4	Non sig,
Ypel3	0.338682	7.25665	4.56951	0.0327427	0.132739	Ypel3	Non sig,
Sema3f	-0.300764	7.69126	4.565	0.0328286	0.132739	Sema3f	Non sig,
Pank3	-0.616785	6.75843	4.56453	0.0328376	0.132739	Pank3	Non sig,
Ccnd2	-0.241189	9.11829	4.56438	0.0328603	0.132739	Ccnd2	Non sig,
Cyfip1	-0.353065	7.54393	4.55675	0.0329865	0.133054	Cyfip1	Non sig,
Lamp1	-0.166948	9.41437	4.51249	0.0338474	0.136327	Lamp1	Non sig,
Tsc22d4	-0.393947	7.22821	4.50685	0.0339587	0.136526	Tsc22d4	Non sig,
Gm4951	0.414347	7.1048	4.50499	0.0339956	0.136526	Gm4951	Non sig,
Serf2	-0.375986	7.30958	4.47931	0.034508	0.138383	Serf2	Non sig,
Atraid	0.338657	7.04999	4.4746	0.0346029	0.138562	Atraid	Non sig,
Eif2s2	0.22114	8.29614	4.45686	0.0349628	0.139801	Eif2s2	Non sig,
Copg1	0.383207	6.91029	4.45378	0.0350257	0.13985	Copg1	Non sig,
Ctsz	0.348067	7.13297	4.4369	0.0353723	0.14103	Ctsz	Non sig,
Edf1	-0.309292	7.70179	4.42667	0.0355842	0.14167	Edf1	Non sig,
Nsd3	-0.39305	7.21776	4.42188	0.0356837	0.141862	Nsd3	Non sig,
Pak1ip1	-0.410987	7.0738	4.41837	0.0357571	0.141949	Pak1ip1	Non sig,
Cd38	-0.148661	9.78888	4.40393	0.0360598	0.142946	Cd38	Non sig,
Pam	-0.2971	7.76908	4.39992	0.0361443	0.143075	Pam	Non sig,
Fam208a	0.416426	6.95193	4.39736	0.0361985	0.143085	Fam208a	Non sig,
Vdac2	-0.276365	7.99441	4.47236	0.0363164	0.143346	Vdac2	Non sig,
Smap2	0.220851	8.70473	4.37122	0.0367558	0.144873	Smap2	Non sig,
Gm10269	-0.290348	7.81281	4.36461	0.036898	0.144955	Gm10269	Non sig,
Rpl7-ps7	0.216949	8.17931	4.36428	0.0369052	0.144955	Rpl7-ps7	Non sig,
Clec4g	0.138384	12.3763	4.36395	0.0369338	0.144955	Clec4g	Non sig,
Rab1a	-0.20436	8.6788	4.36046	0.0369878	0.144961	Rab1a	Non sig,
Ackr2	-0.394498	6.94232	4.34076	0.0374165	0.146384	Ackr2	Non sig,
Smpdl3a	-0.326602	7.5146	4.33892	0.0374568	0.146384	Smpdl3a	Non sig,
Eif4g3	-0.290077	7.96176	4.33507	0.0375413	0.146507	Eif4g3	Non sig,
Wipf1	-0.386881	7.42847	4.33247	0.0375985	0.146523	Wipf1	Non sig,
Tmem59	-0.159709	9.37612	5.19465	0.0377854	0.146901	Tmem59	Non sig,
Ttyh3	-0.329982	7.42273	4.32326	0.0378018	0.146901	Ttyh3	Non sig,
mt-Rnr1	-0.134603	11.9601	4.32023	0.0378904	0.147038	mt-Rnr1	Non sig,
Tmsb10	-0.306959	7.91412	4.31744	0.0379522	0.147042	Tmsb10	Non sig,
Serpina1b	0.802407	5.98601	4.31443	0.0379977	0.147042	Serpina1b	Non sig,
Phc3	0.391747	6.94929	4.31131	0.0380671	0.147104	Phc3	Non sig,
Glud1	-0.266023	8.11718	4.29813	0.0383622	0.148038	Glud1	Non sig,
Psmb1	-0.236169	8.18218	4.5985	0.038434	0.148108	Psmb1	Non sig,
Nedd8	-0.320233	7.54919	4.28253	0.0387145	0.148981	Nedd8	Non sig,
Tiam1	-0.732673	6.82876	4.28	0.0387918	0.149012	Tiam1	Non sig,
Arhgap23	-0.203717	9.097	4.27743	0.0388304	0.149012	Arhgap23	Non sig,
Casp3	0.396704	7.08446	4.26133	0.0392001	0.150159	Casp3	Non sig,
Hnrnpa3	-0.263711	8.13185	4.25962	0.0392382	0.150159	Hnrnpa3	Non sig,
N6amt1	-0.435451	7.03238	4.24601	0.0395527	0.151154	N6amt1	Non sig,
Cenpa	0.490038	6.92394	4.23395	0.0398502	0.151897	Cenpa	Non sig,
Ndufb8	-0.37109	7.15584	4.23295	0.0398571	0.151897	Ndufb8	Non sig,
Cnn3	-0.202144	8.9245	4.22691	0.0399985	0.152226	Cnn3	Non sig,
Atpif1	-0.243197	8.20796	4.20566	0.0405009	0.153763	Atpif1	Non sig,
Gm11604	0.389566	6.7748	4.20512	0.0405137	0.153763	Gm11604	Non sig,
Mmd	-0.405258	7.38666	4.20063	0.0406243	0.153971	Mmd	Non sig,
Tapbp	0.204631	8.50902	4.1482	0.0418928	0.158561	Tapbp	Non sig,
Rbm25	0.214287	8.51944	4.14473	0.0419784	0.158668	Rbm25	Non sig,
C1qa	-0.752876	6.09957	4.1311	0.0423166	0.159728	C1qa	Non sig,
Nr5a2	0.370357	7.37622	4.10618	0.04295	0.161897	Nr5a2	Non sig,
Ptpra	-0.31633	7.62475	4.09717	0.0431709	0.162509	Ptpra	Non sig,
Slc35b3	0.356819	7.19798	4.06088	0.044105	0.165799	Slc35b3	Non sig,
St3gal1	-0.277002	7.99989	4.05295	0.0443119	0.16635	St3gal1	Non sig,
Smagp	-0.271151	8.17948	4.02767	0.0449782	0.168622	Smagp	Non sig,
Sept7	-0.206013	8.55345	4.01701	0.0452626	0.16932	Sept7	Non sig,
1810037I17Rik	-0.310336	7.77832	4.0161	0.0452868	0.16932	1810037I17Rik	Non sig,
Nr2f2	-0.168756	9.67762	4.00253	0.0456548	0.170465	Nr2f2	Non sig,
Rtl8b	-0.442562	7.05862	3.99984	0.0457242	0.170494	Rtl8b	Non sig,
Ctss	0.542056	6.71792	3.98784	0.0460727	0.171562	Ctss	Non sig,
Myl12a	-0.222345	8.45496	3.9819	0.0462121	0.171849	Myl12a	Non sig,
Ndufv2	-0.337659	7.29698	3.9679	0.0465964	0.173046	Ndufv2	Non sig,
Mapre2	-0.295463	7.5982	3.95554	0.0469388	0.174083	Mapre2	Non sig,
Tubb4b	-0.442813	6.97836	3.9518	0.0470427	0.174234	Tubb4b	Non sig,
Top2b	0.275395	7.63556	3.94729	0.0471687	0.174244	Top2b	Non sig,
Atxn7l3b	-0.265471	8.0532	3.94719	0.0471714	0.174244	Atxn7l3b	Non sig,
Vps25	-0.289907	7.50867	3.93827	0.0474212	0.174773	Vps25	Non sig,
Zmpste24	-0.388832	7.12835	3.93526	0.0475058	0.174773	Zmpste24	Non sig,
Eif5	-0.209023	8.69377	3.93145	0.0476133	0.174773	Eif5	Non sig,
Hmbox1	0.354571	7.14704	3.93106	0.0476242	0.174773	Hmbox1	Non sig,
Vps35	0.25179	7.95463	3.92796	0.0477118	0.174773	Vps35	Non sig,
Cdr2l	-0.438558	6.95156	3.92752	0.0477244	0.174773	Cdr2l	Non sig,
Peg13	-0.36643	7.18023	3.92635	0.0477573	0.174773	Peg13	Non sig,
Ifitm2	-0.102843	11.2412	3.89832	0.0485581	0.177468	Ifitm2	Non sig,
Cox7c	-0.187187	8.7523	3.89457	0.0486661	0.177628	Cox7c	Non sig,
Prrc2b	0.212636	8.3009	3.88499	0.0490326	0.17873	Prrc2b	Non sig,
Plin2	0.385665	6.8666	3.86446	0.0495439	0.180355	Plin2	Non sig,
Cdkn1b	0.258543	7.65761	3.85389	0.0498559	0.181253	Cdkn1b	Non sig,
Cfdp1	-0.395739	7.11958	3.84405	0.0501482	0.182076	Cfdp1	Non sig,
2700081O15Rik	-0.527885	6.81033	3.84025	0.0502619	0.182237	2700081O15Rik	Non sig,
Capns1	-0.213687	8.2387	3.83815	0.0503245	0.182237	Capns1	Non sig,
Ndufc2	-0.32939	7.48113	3.83038	0.0505577	0.182841	Ndufc2	Non sig,
Gm10263	0.421399	6.59464	3.81336	0.0510721	0.18446	Gm10263	Non sig,
Foxp1	0.292285	7.70735	3.79407	0.0516834	0.186424	Foxp1	Non sig,
Ppp1r16b	0.384593	7.10635	3.7835	0.051988	0.187279	Ppp1r16b	Non sig,
Anp32e	-0.4829	6.60394	3.77284	0.0523193	0.188086	Anp32e	Non sig,
Esam	-0.12482	9.77908	3.77191	0.0523482	0.188086	Esam	Non sig,
Gm9625	-0.388048	7.05917	3.73829	0.0534081	0.191645	Gm9625	Non sig,
Btg2	0.391529	7.43097	3.73295	0.0536013	0.192089	Btg2	Non sig,
Gm8623	0.394054	6.71649	3.70552	0.0544632	0.194924	Gm8623	Non sig,
Rnf213	0.318683	7.59462	3.70145	0.0545967	0.195068	Rnf213	Non sig,
Cd164	0.161567	8.87528	3.69996	0.0546446	0.195068	Cd164	Non sig,
Acat1	-0.327035	7.35972	3.68987	0.0549748	0.195858	Acat1	Non sig,
Tardbp	-0.284649	7.52014	3.6883	0.0550265	0.195858	Tardbp	Non sig,
Nrbp1	-0.381303	6.90168	3.68672	0.0550784	0.195858	Nrbp1	Non sig,
Tnfaip1	0.153834	9.35256	3.68157	0.0552483	0.196209	Tnfaip1	Non sig,
Gatad1	-0.379871	7.05703	3.67419	0.0554925	0.19674	Gatad1	Non sig,
Gm13341	-0.174199	8.99115	3.65717	0.0560605	0.198329	Gm13341	Non sig,
Clptm1l	-0.42364	6.88285	3.78155	0.0562911	0.19889	Clptm1l	Non sig,
Phf5a	-0.427362	6.88811	3.64768	0.0563799	0.19895	Phf5a	Non sig,
Kansl1	0.365449	6.9267	3.63786	0.0567124	0.199868	Kansl1	Non sig,
Colec11	0.669768	5.85001	3.6272	0.0570757	0.200592	Colec11	Non sig,
Tmem184b	-0.311253	7.37973	3.62635	0.0571046	0.200592	Tmem184b	Non sig,
Nsa2	-0.332878	7.38884	3.62425	0.0571765	0.200592	Nsa2	Non sig,
Cltc	-0.12631	9.73411	3.62333	0.0572082	0.200592	Cltc	Non sig,
Fscn1	-0.246989	8.36339	3.62064	0.0573121	0.200701	Fscn1	Non sig,
Ifi203	0.200401	8.99548	3.61777	0.0574038	0.200768	Ifi203	Non sig,
Fchsd2	0.349123	7.14334	3.60939	0.057688	0.201507	Fchsd2	Non sig,
Clk1	0.25641	7.98178	3.60518	0.0578338	0.201761	Clk1	Non sig,
Sptlc2	-0.205757	8.29366	3.6022	0.0579372	0.201867	Sptlc2	Non sig,
Eif5a	-0.177801	8.62517	3.59871	0.0580585	0.202035	Eif5a	Non sig,
Zdhhc18	-0.411057	6.90076	3.58827	0.0584234	0.203049	Zdhhc18	Non sig,
Snx5	0.16255	9.17602	3.58308	0.0586054	0.203426	Snx5	Non sig,
Itpr2	-0.493352	6.72094	3.57746	0.0588034	0.203857	Itpr2	Non sig,
Kpnb1	-0.341644	7.35785	3.57022	0.0590596	0.204488	Kpnb1	Non sig,
Hint1	-0.301635	7.52666	3.56342	0.0593014	0.205069	Hint1	Non sig,
Ywhae	-0.136791	9.34336	3.55175	0.0597183	0.206252	Ywhae	Non sig,
Clcn4	-0.377429	7.12916	3.54452	0.0599783	0.206892	Clcn4	Non sig,
Lrp6	-0.30816	7.65563	3.53764	0.0602268	0.207489	Lrp6	Non sig,
Epb41l2	0.192842	8.61196	3.53186	0.0604368	0.207954	Epb41l2	Non sig,
Phf14	-0.40135	7.02687	3.52628	0.0606398	0.208393	Phf14	Non sig,
Rfc1	-0.404379	6.96556	3.52329	0.0607488	0.208428	Rfc1	Non sig,
Mknk2	-0.289513	7.56177	3.52186	0.0608011	0.208428	Mknk2	Non sig,
Ctnnd1	-0.220868	8.28051	3.70598	0.0611387	0.209326	Ctnnd1	Non sig,
Rtp4	0.337696	7.76269	3.50912	0.0612854	0.209569	Rtp4	Non sig,
Arl2bp	-0.435261	6.78656	3.50448	0.0614403	0.209839	Arl2bp	Non sig,
Arl6ip1	-0.173668	9.39662	3.49229	0.0619105	0.211184	Arl6ip1	Non sig,
Rgs5	-0.867201	6.1254	3.48266	0.0622754	0.212166	Rgs5	Non sig,
Gm11478	0.369765	6.72418	3.47209	0.0626505	0.213182	Gm11478	Non sig,
Itm2b	0.0748325	12.2649	3.45125	0.0634429	0.215612	Itm2b	Non sig,
Slc38a10	-0.323419	7.52692	3.94997	0.0639798	0.217085	Slc38a10	Non sig,
Usp9x	0.322398	7.28405	3.4337	0.0641182	0.217085	Usp9x	Non sig,
Snrpb2	-0.314586	7.39612	3.43163	0.0641986	0.217085	Snrpb2	Non sig,
Aff1	-0.41798	6.98913	3.4312	0.0642153	0.217085	Aff1	Non sig,
4931406P16Rik	-0.353711	7.13886	3.42785	0.0643451	0.217085	4931406P16Rik	Non sig,
Sparc	-0.0958396	11.7451	3.42778	0.0643477	0.217085	Sparc	Non sig,
Ift20	0.271529	7.29681	3.45275	0.064528	0.217428	Ift20	Non sig,
Snrpb	-0.233332	8.06158	3.41396	0.0648873	0.218372	Snrpb	Non sig,
Rps13-ps2	0.377394	6.90635	3.40728	0.0651496	0.218822	Rps13-ps2	Non sig,
Rps11-ps2	-0.398127	6.733	4.14429	0.0651795	0.218822	Rps11-ps2	Non sig,
Akr1a1	-0.154963	9.1738	3.92846	0.0654534	0.219475	Akr1a1	Non sig,
Canx	-0.149401	9.21517	3.39588	0.0656001	0.219701	Canx	Non sig,
Ewsr1	0.274278	7.41797	3.39196	0.0657559	0.219956	Ewsr1	Non sig,
Gm15464	-0.353618	7.29374	3.38521	0.0660247	0.220588	Gm15464	Non sig,
Mapk12	-0.453314	6.8985	3.37272	0.0665257	0.221993	Mapk12	Non sig,
Itsn1	-0.239035	8.07234	3.36851	0.0666951	0.22229	Itsn1	Non sig,
Atp5e	-0.290837	7.46579	3.34816	0.0675221	0.224586	Atp5e	Non sig,
Phactr2	0.20459	8.25456	3.34757	0.0675464	0.224586	Phactr2	Non sig,
Atp6v0c	-0.205137	8.31019	3.34125	0.0678055	0.225176	Atp6v0c	Non sig,
Plscr4	-0.261787	7.63775	3.3093	0.0691321	0.229306	Plscr4	Non sig,
Impad1	-0.253578	7.93232	3.30661	0.069245	0.229405	Impad1	Non sig,
Samd4b	0.308015	7.02446	3.27817	0.070451	0.23286	Samd4b	Non sig,
Gm7285	-0.374528	6.91471	3.27747	0.0704811	0.23286	Gm7285	Non sig,
Arglu1	0.292462	7.35627	3.27608	0.0705408	0.23286	Arglu1	Non sig,
Ica1	-0.385563	6.88536	3.26983	0.0708092	0.233467	Ica1	Non sig,
Ubqln2	-0.353065	7.11245	3.25869	0.0712903	0.234434	Ubqln2	Non sig,
Pip4k2a	-0.296069	7.59807	3.25769	0.0713337	0.234434	Pip4k2a	Non sig,
Tmem123	-0.26109	7.72184	3.36541	0.0713567	0.234434	Tmem123	Non sig,
Lrrc8a	0.276248	7.34215	3.31867	0.0719125	0.235979	Lrrc8a	Non sig,
Pafah1b1	-0.216216	8.15541	3.23207	0.0724546	0.237476	Pafah1b1	Non sig,
Ubap2l	0.252666	7.43611	3.22962	0.0725627	0.237481	Ubap2l	Non sig,
Rbbp9	0.306312	7.32564	3.2277	0.0726478	0.237481	Rbbp9	Non sig,
Ogdh	-0.286953	7.47654	3.2262	0.0727142	0.237481	Ogdh	Non sig,
Gm15675	0.387718	6.92133	3.22115	0.0729383	0.237932	Gm15675	Non sig,
Fcna	-0.729259	6.18723	3.20965	0.0734511	0.239043	Fcna	Non sig,
Rpl41	-0.118058	10.0987	3.20963	0.0734518	0.239043	Rpl41	Non sig,
Nfix	-0.382822	6.94534	3.19653	0.0740409	0.240677	Nfix	Non sig,
Zfp871	-0.376222	7.06896	3.19078	0.0743011	0.241239	Zfp871	Non sig,
Atp5mpl	-0.312712	7.27324	3.3167	0.0748501	0.242513	Atp5mpl	Non sig,
Actr3	-0.208696	8.37332	3.17725	0.0749171	0.242513	Actr3	Non sig,
Lix1l	-0.376017	6.87674	3.17546	0.0749989	0.242513	Lix1l	Non sig,
Swap70	0.373561	6.88266	3.17446	0.0750448	0.242513	Swap70	Non sig,
Rasip1	-0.211307	8.10217	3.15886	0.0757633	0.244549	Rasip1	Non sig,
Golga4	0.313362	7.00295	3.15579	0.0759051	0.244721	Golga4	Non sig,
Lamc1	-0.356715	6.82122	3.15335	0.0760187	0.244801	Lamc1	Non sig,
Psmd1	-0.35871	7.00373	3.14276	0.0765124	0.245977	Psmd1	Non sig,
Uaca	0.426033	6.71228	3.1417	0.0765617	0.245977	Uaca	Non sig,
Taldo1	-0.296213	7.36335	3.13905	0.076686	0.24609	Taldo1	Non sig,
Arrb1	-0.240376	7.74141	3.12862	0.0771769	0.247378	Arrb1	Non sig,
Ube2h	0.301113	7.23639	3.11642	0.0777551	0.248809	Ube2h	Non sig,
Gpx4	-0.277467	7.47307	3.1154	0.0778036	0.248809	Gpx4	Non sig,
Eif4a1	-0.238368	7.79798	3.10735	0.0781882	0.24975	Eif4a1	Non sig,
Ccl4	-1.53955	5.62036	3.09983	0.0785514	0.250621	Ccl4	Non sig,
Tpra1	-0.273336	7.51617	3.09463	0.0787999	0.251123	Tpra1	Non sig,
Ppp3r1	-0.35816	7.16593	3.08941	0.0790521	0.25154	Ppp3r1	Non sig,
Gngt2	0.265178	7.49017	3.08782	0.0791292	0.25154	Gngt2	Non sig,
Galnt18	-0.357447	7.06223	3.08629	0.0792037	0.25154	Galnt18	Non sig,
Hdgf	-0.29726	7.66676	3.07535	0.0797568	0.253006	Hdgf	Non sig,
Gm25405	-0.48711	7.03575	3.07673	0.0800483	0.253639	Gm25405	Non sig,
Glmp	-0.293863	7.38864	3.24207	0.080396	0.254449	Glmp	Non sig,
Cttn	-0.357286	7.14423	3.05492	0.0807428	0.254574	Cttn	Non sig,
Capzb	-0.146336	8.87329	3.0544	0.0807683	0.254574	Capzb	Non sig,
Serpina1a	0.663974	5.94564	3.05398	0.0807893	0.254574	Serpina1a	Non sig,
Lmo2	-0.289867	7.57448	3.05336	0.0808201	0.254574	Lmo2	Non sig,
Arl4d	-0.33589	7.3571	3.05055	0.0809652	0.254574	Arl4d	Non sig,
Sap18b	-0.310662	7.31582	3.04997	0.0809883	0.254574	Sap18b	Non sig,
Krcc1	0.261009	7.4784	3.04383	0.0812943	0.255246	Krcc1	Non sig,
Ddx5	0.09775	10.1057	3.0379	0.081591	0.255886	Ddx5	Non sig,
Tmem47	-0.30817	7.46839	3.0341	0.081782	0.255965	Tmem47	Non sig,
Wasf2	-0.214096	8.17722	3.03371	0.0818013	0.255965	Wasf2	Non sig,
Rgs2	0.393576	6.87929	3.02236	0.0824002	0.257547	Rgs2	Non sig,
Cfl2	-0.349389	7.06475	3.01163	0.0829197	0.258878	Cfl2	Non sig,
Yeats4	0.336122	6.78451	2.99074	0.0839931	0.261672	Yeats4	Non sig,
Gm7413	-0.379314	6.56632	2.99052	0.0840041	0.261672	Gm7413	Non sig,
Cyyr1	-0.177353	8.67637	2.98543	0.084268	0.262199	Cyyr1	Non sig,
Rab14	-0.198849	8.38627	3.27533	0.0846651	0.263138	Rab14	Non sig,
Tmem106a	0.20552	8.55399	2.97454	0.0848357	0.263301	Tmem106a	Non sig,
Kmt2e	0.172303	8.45534	2.97315	0.0849083	0.263301	Kmt2e	Non sig,
Trim56	0.239859	7.79333	2.96353	0.0854132	0.26457	Trim56	Non sig,
Ggnbp2	0.217004	7.86029	2.96002	0.0855986	0.264673	Ggnbp2	Non sig,
Gm28439	-0.308622	7.64095	2.95785	0.0857133	0.264673	Gm28439	Non sig,
Ginm1	0.264742	7.38301	2.95746	0.0857338	0.264673	Ginm1	Non sig,
Bcar1	-0.345907	7.08405	3.04321	0.0867154	0.267405	Bcar1	Non sig,
Neat1	-0.312604	7.43949	2.92394	0.0875489	0.269674	Neat1	Non sig,
Gnaq	-0.24	7.76178	2.91765	0.0878679	0.270355	Gnaq	Non sig,
Creb1	0.303897	7.00706	2.90881	0.0883495	0.271349	Creb1	Non sig,
Mapk9	0.331035	6.90223	2.90749	0.0884214	0.271349	Mapk9	Non sig,
Ndufb11	-0.299114	7.36645	2.90498	0.088559	0.271349	Ndufb11	Non sig,
Ubc	0.104475	10.5298	2.90453	0.0885837	0.271349	Ubc	Non sig,
Sdha	-0.257825	7.60711	2.94697	0.0887972	0.271608	Sdha	Non sig,
Selenow	0.147774	9.01998	2.89941	0.088865	0.271608	Selenow	Non sig,
Sept9	-0.315687	7.24026	2.89573	0.0890676	0.271653	Sept9	Non sig,
Srsf2	0.156283	8.99474	2.89515	0.0890991	0.271653	Srsf2	Non sig,
Anp32b	-0.318575	7.12145	2.89226	0.0892586	0.271653	Anp32b	Non sig,
Kank3	-0.309821	7.17417	2.89086	0.0893362	0.271653	Kank3	Non sig,
Gna11	-0.308716	7.25732	2.89023	0.0893713	0.271653	Gna11	Non sig,
Gigyf1	0.318431	6.79083	2.88177	0.0898407	0.272565	Gigyf1	Non sig,
Smc4	-0.311088	7.75969	2.88156	0.0898785	0.272565	Smc4	Non sig,
Rpl15	-0.305937	7.43946	2.87773	0.090066	0.272565	Rpl15	Non sig,
Jun	0.204657	10.028	2.87533	0.0902261	0.272751	Jun	Non sig,
Icam2	-0.26168	7.45509	2.87018	0.0904879	0.273115	Icam2	Non sig,
Rpl13	0.162661	8.85793	2.86918	0.0905441	0.273115	Rpl13	Non sig,
Camk2d	0.316287	7.1909	2.85672	0.0912466	0.274934	Camk2d	Non sig,
Wasl	0.188653	8.26172	2.8533	0.0914402	0.275217	Wasl	Non sig,
Chtop	0.29674	7.12063	2.84363	0.0919906	0.276573	Chtop	Non sig,
Rac2	0.613215	5.99976	2.83824	0.0923037	0.276982	Rac2	Non sig,
Psma4	-0.319945	7.26651	2.83652	0.0923976	0.276982	Psma4	Non sig,
Sugt1	-0.258752	7.58251	2.836	0.0924275	0.276982	Sugt1	Non sig,
Foxn3	0.26137	7.36347	2.80957	0.0939576	0.281262	Foxn3	Non sig,
Esyt2	0.299708	7.07643	2.80243	0.0943758	0.281903	Esyt2	Non sig,
Rpl29	0.176519	8.39725	2.788	0.095227	0.283961	Rpl29	Non sig,
Ostc	-0.253013	7.708	2.78727	0.0952704	0.283961	Ostc	Non sig,
Tnks2	0.235731	7.64712	2.7777	0.0958401	0.285351	Tnks2	Non sig,
Trf	0.472099	6.37863	2.7733	0.0961029	0.285623	Trf	Non sig,
F11r	-0.179395	8.38335	2.77828	0.0963478	0.285623	F11r	Non sig,
Lamp2	-0.106694	10.224	2.76911	0.0963546	0.285623	Lamp2	Non sig,
Ggta1	0.228316	7.62716	2.76772	0.0964381	0.285623	Ggta1	Non sig,
B2m	0.061196	12.74	2.76755	0.0964482	0.285623	B2m	Non sig,
Stat1	0.361481	7.03506	2.76267	0.0967423	0.286187	Stat1	Non sig,
Vps28	-0.240242	7.78789	2.7587	0.0969818	0.2864	Vps28	Non sig,
Rassf3	0.226424	7.98808	2.75804	0.0970216	0.2864	Rassf3	Non sig,
Stag2	0.226099	7.64839	2.75019	0.0974978	0.287322	Stag2	Non sig,
Sash1	0.21136	8.08528	2.748	0.0976312	0.287322	Sash1	Non sig,
Ssr4	-0.302485	7.23486	2.74681	0.097704	0.287322	Ssr4	Non sig,
Pttg1ip	0.154421	8.73897	2.74606	0.0977497	0.287322	Pttg1ip	Non sig,
Dstn	-0.196564	8.19577	2.74239	0.0979736	0.287674	Dstn	Non sig,
Pros1	-0.134084	9.32236	2.72298	0.0991684	0.290873	Pros1	Non sig,
Uhmk1	0.247447	7.47786	2.72041	0.0993282	0.291033	Uhmk1	Non sig,
Tmod3	0.193563	8.10782	2.71444	0.0996994	0.291796	Tmod3	Non sig,
Os9	-0.245522	7.65746	2.87338	0.0997999	0.291796	Os9	Non sig,
Cyb5r1	-0.351021	6.98636	2.70794	0.100106	0.29238	Cyb5r1	Non sig,
Cox20	-0.346747	7.00343	2.69792	0.100735	0.293908	Cox20	Non sig,
Pcmtd1	0.271854	7.19139	2.68781	0.101375	0.295463	Pcmtd1	Non sig,
Purb	-0.184439	8.39924	2.67992	0.101877	0.296613	Purb	Non sig,
Gimap1	-0.296826	7.26272	2.67723	0.102049	0.296801	Gimap1	Non sig,
Atp1a1	-0.194011	8.08407	2.67163	0.102408	0.29731	Atp1a1	Non sig,
Amotl2	-0.18775	8.4247	2.67027	0.102495	0.29731	Amotl2	Non sig,
Setx	-0.321691	7.19895	2.6679	0.102647	0.29731	Setx	Non sig,
Hp1bp3	-0.208768	7.96503	2.66779	0.102654	0.29731	Hp1bp3	Non sig,
Hsbp1	0.24242	7.43963	2.6589	0.103228	0.298658	Hsbp1	Non sig,
Rps12-ps19	0.121213	9.11113	2.65667	0.103372	0.298764	Rps12-ps19	Non sig,
Mtss1	-0.211168	8.37618	2.65024	0.10379	0.299658	Mtss1	Non sig,
Gm11407	-0.233052	7.10595	2.68329	0.104379	0.301042	Gm11407	Non sig,
Ube2l3	-0.230975	7.82833	2.63018	0.105107	0.302825	Ube2l3	Non sig,
D17Wsu92e	0.264017	7.0077	2.62012	0.105773	0.304111	D17Wsu92e	Non sig,
Mff	-0.366914	7.02926	2.61826	0.105897	0.304111	Mff	Non sig,
Srsf1	-0.291109	7.1974	2.61743	0.105952	0.304111	Srsf1	Non sig,
Nek9	0.31831	7.00053	2.61681	0.105993	0.304111	Nek9	Non sig,
Rad23b	-0.311569	7.20111	2.61199	0.106315	0.304637	Rad23b	Non sig,
Tmed3	-0.308974	6.97609	2.60963	0.106473	0.304637	Tmed3	Non sig,
Tubb5	-0.207909	8.61062	2.60828	0.10659	0.304637	Tubb5	Non sig,
Spred1	-0.336144	7.0936	2.60553	0.106748	0.304696	Spred1	Non sig,
Pcmt1	-0.352949	7.05442	2.60344	0.106889	0.304782	Pcmt1	Non sig,
Bax	-0.243061	7.72896	2.60139	0.107026	0.304821	Bax	Non sig,
Vamp3	0.156357	8.60098	2.65252	0.107123	0.304821	Vamp3	Non sig,
Stox2	-0.366442	6.90934	2.59533	0.107436	0.305396	Stox2	Non sig,
Txnip	-0.105151	10.1262	2.59162	0.107687	0.305796	Txnip	Non sig,
Rnf4	-0.296864	7.19044	2.58878	0.10788	0.306028	Rnf4	Non sig,
Pdcd6	-0.291984	7.20704	2.58684	0.108012	0.306089	Pdcd6	Non sig,
Tmem258	-0.273478	7.16932	2.56796	0.109305	0.30914	Tmem258	Non sig,
Tanc1	-0.302028	7.4682	2.5617	0.109737	0.310025	Tanc1	Non sig,
Tollip	-0.383564	6.91012	2.55844	0.109964	0.310161	Tollip	Non sig,
Scoc	-0.356434	7.00608	2.55688	0.110072	0.310161	Scoc	Non sig,
Msrb3	-0.151535	9.11242	2.85963	0.110122	0.310161	Msrb3	Non sig,
Clock	-0.445214	6.6061	2.54935	0.110597	0.31118	Clock	Non sig,
Psmc3	0.262442	7.05504	2.54134	0.111158	0.312334	Psmc3	Non sig,
Nqo2	0.21074	8.39601	2.54027	0.111233	0.312334	Nqo2	Non sig,
Irgm2	0.306981	7.09183	2.52988	0.111981	0.314054	Irgm2	Non sig,
Ap2m1	-0.281161	7.68924	2.52837	0.112073	0.314054	Ap2m1	Non sig,
Trp53i11	-0.291919	7.93053	2.50948	0.113447	0.317581	Trp53i11	Non sig,
Actr1b	0.272472	6.9396	2.50385	0.113825	0.318319	Actr1b	Non sig,
Uqcrb	-0.248297	7.72961	2.63952	0.114717	0.320489	Uqcrb	Non sig,
Rb1cc1	-0.311017	7.31776	2.48697	0.11505	0.321094	Rb1cc1	Non sig,
Myo10	-0.197368	8.5721	2.4846	0.115238	0.321183	Myo10	Non sig,
Ctso	0.264368	7.4232	2.48335	0.115314	0.321183	Ctso	Non sig,
Ubxn2a	0.311509	7.04039	2.47248	0.116112	0.323036	Ubxn2a	Non sig,
Clec1b	0.199831	8.35314	2.47024	0.116302	0.323036	Clec1b	Non sig,
Hspa8	0.124076	9.25978	2.46859	0.1164	0.323036	Hspa8	Non sig,
Bag3	-0.314858	7.01308	2.46794	0.116447	0.323036	Bag3	Non sig,
Crip2	-0.143873	8.82154	2.46344	0.116781	0.323636	Crip2	Non sig,
Cdc27	0.333777	6.72748	2.45493	0.117414	0.325065	Cdc27	Non sig,
Ldha	-0.238356	7.73194	2.44826	0.117913	0.326119	Ldha	Non sig,
Mgat2	-0.283857	7.14939	2.44208	0.118377	0.326894	Mgat2	Non sig,
Ctgf	0.461004	7.2115	2.44129	0.118463	0.326894	Ctgf	Non sig,
Eif3b	-0.281643	7.16158	2.43981	0.118548	0.326894	Eif3b	Non sig,
Sdhd	-0.293511	7.28072	2.43441	0.118956	0.327651	Sdhd	Non sig,
Cd302	-0.254332	7.70383	2.43304	0.119059	0.327651	Cd302	Non sig,
Rpl18a	0.181808	8.44282	2.42462	0.1197	0.329084	Rpl18a	Non sig,
Abcc4	0.283234	7.3464	2.42211	0.119891	0.329284	Abcc4	Non sig,
Tmem50b	-0.321163	7.04612	2.41697	0.120284	0.330036	Tmem50b	Non sig,
Stt3a	-0.328936	6.9694	2.41138	0.120713	0.330884	Stt3a	Non sig,
Hmgb1	-0.209101	8.05084	2.40805	0.12097	0.331258	Hmgb1	Non sig,
Med13	0.274737	7.02881	2.40649	0.12109	0.331259	Med13	Non sig,
Srsf5	-0.152387	8.7976	2.39569	0.121927	0.332707	Srsf5	Non sig,
Pcbp1	-0.112333	9.37455	2.39565	0.121931	0.332707	Pcbp1	Non sig,
Mfsd14b	-0.293649	7.28108	2.39255	0.122172	0.332707	Mfsd14b	Non sig,
Gm43841	-0.306388	7.62515	2.39106	0.122288	0.332707	Gm43841	Non sig,
Tor1aip2	-0.27763	7.24125	2.38977	0.122389	0.332707	Tor1aip2	Non sig,
Adprh	-0.334289	6.78078	2.3889	0.122457	0.332707	Adprh	Non sig,
Pten	-0.226647	7.65946	2.4074	0.122504	0.332707	Pten	Non sig,
Atp6ap2	-0.2159	7.73938	2.38729	0.122583	0.332707	Atp6ap2	Non sig,
Hsd17b11	-0.239684	7.46602	2.3845	0.122801	0.332863	Hsd17b11	Non sig,
Dynlt3	0.177745	8.18892	2.38349	0.122881	0.332863	Dynlt3	Non sig,
Rtl8a	-0.16857	8.43718	2.37474	0.123569	0.333961	Rtl8a	Non sig,
Dbi	-0.214557	7.89804	2.37362	0.123658	0.333961	Dbi	Non sig,
Gm8172	0.206998	7.80015	2.3718	0.123802	0.333961	Gm8172	Non sig,
Phf20l1	0.231767	7.51969	2.37087	0.123876	0.333961	Phf20l1	Non sig,
Pla2g16	-0.368086	6.66013	2.36806	0.124099	0.333961	Pla2g16	Non sig,
Zrsr1	-0.245325	9.49804	2.36799	0.124104	0.333961	Zrsr1	Non sig,
Sema6a	0.134579	9.27721	2.36763	0.124132	0.333961	Sema6a	Non sig,
Add1	0.159567	8.38174	2.80393	0.124928	0.335428	Add1	Non sig,
Stim1	-0.27784	7.10316	2.35559	0.125092	0.335428	Stim1	Non sig,
Gm9843	0.200624	7.65954	2.35526	0.125118	0.335428	Gm9843	Non sig,
Scarb1	-0.204338	7.6893	2.3547	0.125163	0.335428	Scarb1	Non sig,
Gm6394	-0.390568	6.63996	2.35219	0.125364	0.335623	Gm6394	Non sig,
Stx2	-0.304756	7.0632	2.34953	0.125578	0.335623	Stx2	Non sig,
Ttc7b	-0.275335	7.31822	2.34827	0.125679	0.335623	Ttc7b	Non sig,
Dchs1	0.330216	6.87732	2.34774	0.125722	0.335623	Dchs1	Non sig,
Hnrnpa1	-0.350619	6.9601	2.3418	0.126201	0.336577	Hnrnpa1	Non sig,
Wars	-0.368756	6.82488	2.33329	0.126891	0.337904	Wars	Non sig,
Klf7	0.156606	8.87621	2.33265	0.126943	0.337904	Klf7	Non sig,
Dock1	0.215467	7.55573	2.3266	0.127437	0.338892	Dock1	Non sig,
mt-Co2	-0.234782	8.40649	2.31351	0.128511	0.34142	mt-Co2	Non sig,
Pdlim5	-0.252263	7.50126	2.30849	0.128926	0.342118	Pdlim5	Non sig,
H1f0	-0.17999	8.8963	2.30764	0.129022	0.342118	H1f0	Non sig,
Rreb1	-0.336288	7.01753	2.30353	0.129337	0.342314	Rreb1	Non sig,
Mdfic	-0.292625	7.30801	2.30346	0.129344	0.342314	Mdfic	Non sig,
Oasl2	0.316366	7.35482	2.29249	0.130276	0.344123	Oasl2	Non sig,
Tfec	-0.315977	6.88534	2.29206	0.130294	0.344123	Tfec	Non sig,
Atf7ip	0.261591	7.32939	2.29079	0.130401	0.344123	Atf7ip	Non sig,
Khsrp	-0.26888	7.18907	2.28652	0.13076	0.344741	Khsrp	Non sig,
Gng11	-0.132521	9.06161	2.28347	0.131016	0.345087	Gng11	Non sig,
Gm45471	-0.630426	6.78519	3.40555	0.13116	0.345139	Gm45471	Non sig,
Tax1bp1	-0.167508	8.49214	2.27852	0.131434	0.34553	Tax1bp1	Non sig,
Trim25	0.250008	7.24718	2.27418	0.131801	0.346166	Trim25	Non sig,
Strn4	-0.222182	8.2812	2.2722	0.13199	0.346333	Strn4	Non sig,
Smdt1	-0.347647	6.94635	2.26898	0.132244	0.346669	Smdt1	Non sig,
Mtch1	0.132304	8.97486	2.54983	0.132521	0.347068	Mtch1	Non sig,
Zfhx3	-0.325172	7.13024	2.26142	0.132891	0.34745	Zfhx3	Non sig,
St3gal6	0.279541	7.22643	2.25962	0.133043	0.34745	St3gal6	Non sig,
Ly6c1	0.870132	6.02116	2.2599	0.133044	0.34745	Ly6c1	Non sig,
Mapk1	-0.221755	7.74626	2.38318	0.133684	0.34879	Mapk1	Non sig,
S100a16	0.125555	9.04921	2.25044	0.133833	0.34885	S100a16	Non sig,
Adgrl2	0.149262	8.80984	2.24204	0.13456	0.350415	Adgrl2	Non sig,
Col1a1	-0.991376	5.60291	2.23775	0.134933	0.351055	Col1a1	Non sig,
Tex261	-0.215594	7.70928	2.22242	0.136276	0.354215	Tex261	Non sig,
Atp5o	-0.204647	7.70003	2.22038	0.136456	0.35435	Atp5o	Non sig,
Tmem98	-0.198283	7.60825	2.20963	0.137408	0.356161	Tmem98	Non sig,
Mtus1	0.203702	7.83645	2.20959	0.137411	0.356161	Mtus1	Non sig,
Srrm1	0.147296	8.44335	2.20796	0.137557	0.356203	Srrm1	Non sig,
Pgghg	0.447016	6.57527	2.20571	0.137757	0.356387	Pgghg	Non sig,
Calml4	-0.367469	7.00179	2.19354	0.138847	0.358872	Calml4	Non sig,
Ptbp3	0.135751	8.90144	2.19163	0.139019	0.358981	Ptbp3	Non sig,
Rpl27	0.194002	7.89285	2.18771	0.139373	0.359558	Rpl27	Non sig,
Ddah1	-0.331453	6.94598	2.18548	0.139587	0.359684	Ddah1	Non sig,
Hibadh	-0.304416	7.003	2.23944	0.139682	0.359684	Hibadh	Non sig,
Coro2b	0.197078	7.76096	2.17882	0.140178	0.360295	Coro2b	Non sig,
Kmt2a	0.233514	7.5449	2.1789	0.14018	0.360295	Kmt2a	Non sig,
Rpl37rt	-0.198859	7.9402	2.15921	0.141974	0.364499	Rpl37rt	Non sig,
Rpl35a	0.124018	9.10789	2.15806	0.14208	0.364499	Rpl35a	Non sig,
BC002163	-0.31012	6.78101	2.49658	0.143288	0.367258	BC002163	Non sig,
Vezf1	-0.204611	7.85588	2.1355	0.144179	0.369201	Vezf1	Non sig,
Lypla1	-0.31098	6.96235	2.13164	0.144542	0.369787	Lypla1	Non sig,
Inhbb	0.26612	7.60548	2.12981	0.14474	0.369952	Inhbb	Non sig,
Hprt	0.176097	8.02042	2.12705	0.144975	0.370128	Hprt	Non sig,
Metap2	-0.19594	7.99904	2.12503	0.145165	0.370128	Metap2	Non sig,
Acsl5	-0.241458	7.33712	2.12454	0.145211	0.370128	Acsl5	Non sig,
Slc39a1	-0.183348	7.8894	2.12306	0.145351	0.370144	Slc39a1	Non sig,
Arhgef1	-0.27437	7.26982	2.11296	0.146312	0.372062	Arhgef1	Non sig,
Rps15	0.112509	9.22022	2.11231	0.146374	0.372062	Rps15	Non sig,
Ybx3	-0.138883	8.7314	2.09578	0.147961	0.375443	Ybx3	Non sig,
Rap2a	-0.344554	6.79726	2.09563	0.147976	0.375443	Rap2a	Non sig,
Rbp1	-0.416183	6.28312	2.09426	0.148113	0.375446	Rbp1	Non sig,
Wbp4	-0.295852	7.22943	2.09092	0.148432	0.37591	Wbp4	Non sig,
Rpl7a	0.150596	8.47538	2.08714	0.148799	0.376258	Rpl7a	Non sig,
Vangl1	-0.303596	7.01918	2.0867	0.148842	0.376258	Vangl1	Non sig,
Zmynd8	0.231784	7.25394	2.07197	0.150283	0.379484	Zmynd8	Non sig,
Nus1	0.23157	7.36978	2.07085	0.150393	0.379484	Nus1	Non sig,
Rbm17	-0.286516	7.12217	2.06734	0.150738	0.380009	Rbm17	Non sig,
Elf2	-0.240997	7.3957	2.05977	0.151488	0.38155	Elf2	Non sig,
Dtx3	0.355345	6.47835	2.05553	0.151909	0.382193	Dtx3	Non sig,
Evi5	0.255313	7.20306	2.05442	0.15202	0.382193	Evi5	Non sig,
Ednrb	0.658936	7.62174	2.04784	0.152703	0.382857	Ednrb	Non sig,
Ccar1	-0.32379	6.95729	2.04757	0.152703	0.382857	Ccar1	Non sig,
Asap1	-0.188017	7.94732	2.04728	0.152733	0.382857	Asap1	Non sig,
S1pr1	0.177134	7.93168	2.04623	0.152838	0.382857	S1pr1	Non sig,
Il17ra	-0.450591	6.15485	2.03836	0.153628	0.384489	Il17ra	Non sig,
Fam76a	-0.24964	7.3381	2.03593	0.153874	0.384754	Fam76a	Non sig,
Nono	-0.212736	7.58483	2.06046	0.154245	0.385333	Nono	Non sig,
Eef2	-0.120592	9.29566	2.40841	0.154795	0.386358	Eef2	Non sig,
Gnai3	-0.243353	7.43702	2.02411	0.155073	0.38659	Gnai3	Non sig,
Siglech	-1.1764	5.40294	2.02313	0.155194	0.38659	Siglech	Non sig,
Rpl4	-0.10603	9.7322	2.20832	0.155307	0.38659	Rpl4	Non sig,
Pip4p1	-0.30458	6.93569	2.01872	0.155624	0.387029	Pip4p1	Non sig,
Tpp1	-0.127436	9.13531	2.01588	0.155915	0.387403	Tpp1	Non sig,
Asah1	-0.202872	7.92573	2.01096	0.156419	0.387696	Asah1	Non sig,
Leprot	-0.130716	8.87251	2.01048	0.15647	0.387696	Leprot	Non sig,
Prdx6	-0.287162	6.9309	2.01024	0.156494	0.387696	Prdx6	Non sig,
Rps13	-0.0883918	10.2207	2.00927	0.156594	0.387696	Rps13	Non sig,
Rbx1	-0.224869	7.65539	2.40921	0.157787	0.3903	Rbx1	Non sig,
4932438A13Rik	-0.289483	7.07805	1.99456	0.158118	0.390769	4932438A13Rik	Non sig,
Hs3st3b1	0.213606	8.03355	1.98611	0.159019	0.392645	Hs3st3b1	Non sig,
Pnrc2	0.131106	8.50439	1.98281	0.159347	0.393104	Pnrc2	Non sig,
Rnf13	-0.242698	7.34282	1.97891	0.159758	0.393767	Rnf13	Non sig,
Irgm1	0.277589	7.38329	1.97698	0.159975	0.393949	Irgm1	Non sig,
Hpgd	-0.402162	8.10859	1.97264	0.160446	0.394724	Hpgd	Non sig,
Stx7	-0.214689	7.70372	1.97072	0.160624	0.394724	Stx7	Non sig,
Ndel1	-0.239386	7.44662	1.96983	0.160718	0.394724	Ndel1	Non sig,
Zbtb20	-0.198704	8.23889	1.95833	0.161969	0.397442	Zbtb20	Non sig,
Dnajc10	0.209571	7.7155	1.94927	0.162918	0.399416	Dnajc10	Non sig,
Dcn	-0.571271	7.28264	1.94643	0.16325	0.399877	Dcn	Non sig,
Smurf2	-0.231926	7.49789	1.94257	0.163642	0.400163	Smurf2	Non sig,
Xpc	0.252428	7.18921	1.94115	0.163796	0.400163	Xpc	Non sig,
Rer1	-0.26585	7.25106	1.94602	0.163956	0.400163	Rer1	Non sig,
Gm10123	-0.212028	8.16689	1.93941	0.163985	0.400163	Gm10123	Non sig,
Hnrnpm	-0.223241	7.51598	1.93842	0.164092	0.400163	Hnrnpm	Non sig,
Chmp4b	-0.203817	7.76299	2.18308	0.164891	0.401442	Chmp4b	Non sig,
Ccdc47	-0.213244	7.62217	1.9297	0.165043	0.401442	Ccdc47	Non sig,
Ech1	-0.317696	6.885	1.92962	0.165052	0.401442	Ech1	Non sig,
Anp32a	0.123733	8.90024	1.92444	0.165619	0.402468	Anp32a	Non sig,
Nbr1	0.257419	7.02053	1.92203	0.165885	0.402759	Nbr1	Non sig,
Rpl32	-0.145826	8.56006	1.91786	0.166344	0.403519	Rpl32	Non sig,
Nfe2l2	-0.158148	8.18854	1.97677	0.166576	0.403728	Nfe2l2	Non sig,
Casd1	0.240086	6.93725	1.90905	0.167319	0.40456	Casd1	Non sig,
Cxcl1	0.521326	6.08003	1.90887	0.167346	0.40456	Cxcl1	Non sig,
Psma6	-0.252195	7.28882	1.9087	0.167359	0.40456	Psma6	Non sig,
Rps20	-0.0891267	10.2421	1.90379	0.167906	0.405528	Rps20	Non sig,
Crebbp	-0.286651	7.18708	1.90196	0.16811	0.405667	Crebbp	Non sig,
Clptm1	-0.240097	7.27213	1.89249	0.169172	0.407873	Clptm1	Non sig,
Rpl9-ps7	-0.291074	6.982	1.88441	0.170085	0.409483	Rpl9-ps7	Non sig,
Nfia	0.186339	7.78735	1.88395	0.170136	0.409483	Nfia	Non sig,
Vopp1	-0.282345	6.94306	1.87974	0.170614	0.410277	Vopp1	Non sig,
Eef1d	-0.198689	7.72685	1.87709	0.170915	0.410642	Eef1d	Non sig,
Sfxn1	0.214156	7.23819	1.86288	0.172542	0.414191	Sfxn1	Non sig,
Slc9a9	-0.211845	7.93674	1.85792	0.173132	0.415245	Slc9a9	Non sig,
Enox2	0.287999	6.8626	1.85371	0.173602	0.416012	Enox2	Non sig,
Srsf11	0.14982	8.29263	1.851	0.173916	0.416404	Srsf11	Non sig,
Fyco1	0.24984	7.06024	1.84923	0.174122	0.416467	Fyco1	Non sig,
Gm15500	0.148915	8.31379	1.84819	0.174244	0.416467	Gm15500	Non sig,
Ifngr1	-0.284495	6.79346	1.84432	0.174695	0.417184	Ifngr1	Non sig,
Ftl1	-0.114762	9.68744	1.84293	0.174875	0.417253	Ftl1	Non sig,
Son	0.127281	8.71763	1.84133	0.175044	0.417296	Son	Non sig,
Golga3	0.313108	6.70896	1.83342	0.175973	0.419149	Golga3	Non sig,
Rac1	-0.143276	8.65531	2.1906	0.176478	0.419672	Rac1	Non sig,
Hnrnpul1	-0.169644	7.96806	1.82898	0.176496	0.419672	Hnrnpul1	Non sig,
Cux1	-0.306925	6.86456	1.82478	0.176994	0.420494	Cux1	Non sig,
Gm10689	0.251204	6.97486	1.81844	0.177747	0.421703	Gm10689	Non sig,
Mrc1	0.0961151	10.9984	1.81755	0.177875	0.421703	Mrc1	Non sig,
Med28	-0.292654	7.03471	1.8152	0.178134	0.421703	Med28	Non sig,
Gdi1	0.207321	7.39135	1.8144	0.17823	0.421703	Gdi1	Non sig,
Prpf38b	-0.216231	7.46689	1.81191	0.178528	0.421703	Prpf38b	Non sig,
Smg1	0.278199	6.812	1.81187	0.178533	0.421703	Smg1	Non sig,
Rab5b	-0.238234	7.13961	1.81154	0.178571	0.421703	Rab5b	Non sig,
Sap18	0.247266	6.90958	1.80848	0.178938	0.42187	Sap18	Non sig,
Tmem234	0.137453	8.28965	1.80841	0.178947	0.42187	Tmem234	Non sig,
Srek1	0.217879	7.20803	1.80158	0.17977	0.423447	Srek1	Non sig,
Stard8	-0.170166	8.39771	1.79981	0.179983	0.423588	Stard8	Non sig,
Arhgap17	-0.254003	6.99806	1.79818	0.18018	0.423691	Arhgap17	Non sig,
Ifitm1	0.469256	6.16518	1.78758	0.181469	0.426014	Ifitm1	Non sig,
Atp13a3	1.03331	5.85537	1.78764	0.181478	0.426014	Atp13a3	Non sig,
Zfp36l1	0.116514	9.48284	1.78555	0.18172	0.426014	Zfp36l1	Non sig,
Smc6	-0.156107	8.43598	1.78439	0.181858	0.426014	Smc6	Non sig,
1110004F10Rik	-0.23102	7.18977	1.78366	0.181947	0.426014	1110004F10Rik	Non sig,
Ndfip2	0.218794	7.16457	1.78248	0.182093	0.426014	Ndfip2	Non sig,
Hoxa5	-0.2811	7.08366	1.77907	0.182511	0.426631	Hoxa5	Non sig,
Arl4a	-0.256318	7.13626	1.77716	0.182745	0.426817	Arl4a	Non sig,
Pdlim1	-0.147021	8.24547	1.77048	0.18357	0.427959	Pdlim1	Non sig,
Copz1	-0.20808	7.52594	1.76905	0.183746	0.427959	Copz1	Non sig,
Xdh	-0.200742	7.64992	1.7687	0.18379	0.427959	Xdh	Non sig,
Psma2	-0.184133	7.8507	1.88139	0.183853	0.427959	Psma2	Non sig,
Rgl1	0.139251	8.71064	1.75997	0.184875	0.429859	Rgl1	Non sig,
Capn7	-0.334344	6.86018	1.75912	0.184981	0.429859	Capn7	Non sig,
Tut4	0.27669	6.85924	1.74858	0.186301	0.432563	Tut4	Non sig,
Cxcl12	-0.545541	6.06279	1.7432	0.186998	0.433605	Cxcl12	Non sig,
Lcp1	0.252747	7.08816	1.74253	0.187064	0.433605	Lcp1	Non sig,
Snhg8	-0.310869	7.01155	1.74032	0.187344	0.433889	Snhg8	Non sig,
Gm15564	-0.329333	6.39831	1.73677	0.187794	0.434498	Gm15564	Non sig,
Hdgfl3	-0.26366	7.10652	1.73547	0.18796	0.434498	Hdgfl3	Non sig,
Rps26	-0.105595	9.67608	1.73453	0.188078	0.434498	Rps26	Non sig,
Arf3	-0.209303	7.37205	1.73202	0.188398	0.434874	Arf3	Non sig,
Pim3	0.218605	7.37297	1.7303	0.188618	0.435017	Pim3	Non sig,
Ifi27	-0.218338	7.47488	1.72588	0.189182	0.435956	Ifi27	Non sig,
Tnfsf10	-0.204633	7.86353	1.72248	0.18962	0.436601	Tnfsf10	Non sig,
Cyb5r3	0.114436	8.79379	1.71429	0.190675	0.438328	Cyb5r3	Non sig,
Dnajb14	-0.312581	6.86929	1.71419	0.190688	0.438328	Dnajb14	Non sig,
Zfr	-0.198648	7.60093	1.69251	0.193515	0.444457	Zfr	Non sig,
Ap2b1	-0.225502	7.32439	1.68191	0.194914	0.447298	Ap2b1	Non sig,
Ube2b	0.159494	7.88958	1.66806	0.196761	0.4509	Ube2b	Non sig,
Ppp2r2a	-0.237852	7.19892	1.71798	0.196963	0.4509	Ppp2r2a	Non sig,
Serpinb9	0.250444	6.96638	1.66655	0.196973	0.4509	Serpinb9	Non sig,
Jtb	-0.221631	7.33589	1.66063	0.19776	0.452327	Jtb	Non sig,
Abi1	-0.196668	7.65743	1.65462	0.198573	0.453723	Abi1	Non sig,
Pum1	-0.213631	7.52559	1.6537	0.198699	0.453723	Pum1	Non sig,
Pon2	0.185877	7.52786	1.65159	0.198985	0.453918	Pon2	Non sig,
Gm7172	-0.255644	6.84075	1.65065	0.199113	0.453918	Gm7172	Non sig,
Tmed9	-0.158988	7.82538	1.64669	0.199652	0.454038	Tmed9	Non sig,
Gm16409	0.171428	7.75659	1.64664	0.199658	0.454038	Gm16409	Non sig,
C1ra	-0.277056	7.05425	1.64281	0.200182	0.45457	C1ra	Non sig,
Morf4l2	0.18701	7.2936	1.64252	0.200222	0.45457	Morf4l2	Non sig,
Prmt1	-0.291867	6.71596	1.63007	0.201935	0.458084	Prmt1	Non sig,
Rabac1	-0.16614	7.92556	1.6274	0.202304	0.458545	Rabac1	Non sig,
Eml4	-0.278025	7.06091	1.62564	0.202548	0.458721	Eml4	Non sig,
U2af2	-0.168066	7.77101	1.62417	0.202752	0.458807	U2af2	Non sig,
Arhgap29	0.139377	8.50101	1.61653	0.203816	0.460766	Arhgap29	Non sig,
Kdelr1	0.141886	7.95587	1.61557	0.203951	0.460766	Kdelr1	Non sig,
Gimap8	-0.213861	7.59032	1.61314	0.204291	0.461157	Gimap8	Non sig,
Fmnl2	0.198321	7.68033	1.61188	0.204468	0.46118	Fmnl2	Non sig,
Ly96	0.250977	7.07157	1.61063	0.204643	0.461198	Ly96	Non sig,
Cdc37	-0.189222	7.45282	1.60895	0.20488	0.461355	Cdc37	Non sig,
Fam114a2	0.182664	7.45859	1.60714	0.205134	0.461552	Fam114a2	Non sig,
Usf2	0.19786	7.40056	1.66745	0.205376	0.461721	Usf2	Non sig,
Kat2b	0.269605	7.09171	1.60263	0.205771	0.462231	Kat2b	Non sig,
Lepr	0.332119	6.54364	1.60022	0.206112	0.462621	Lepr	Non sig,
Snap23	0.191842	7.61038	1.59849	0.206357	0.462795	Snap23	Non sig,
Msl1	0.167107	7.76594	1.59399	0.206996	0.463465	Msl1	Non sig,
Cdk4	-0.188373	7.6955	1.59398	0.206997	0.463465	Cdk4	Non sig,
Gm12184	-0.254023	6.96324	1.59198	0.207283	0.463465	Gm12184	Non sig,
Card10	0.195123	7.2821	1.6517	0.207456	0.463465	Card10	Non sig,
Hectd1	0.194952	7.40416	1.58938	0.207654	0.463465	Hectd1	Non sig,
Rab5c	-0.10341	9.14919	1.58834	0.207802	0.463465	Rab5c	Non sig,
Sgce	-0.208323	7.33592	1.58815	0.20783	0.463465	Sgce	Non sig,
Ezh1	0.250057	6.87679	1.5849	0.208295	0.463919	Ezh1	Non sig,
Strap	-0.280126	6.91551	1.58439	0.208369	0.463919	Strap	Non sig,
Rps28	0.0832628	10.055	1.58002	0.208997	0.464942	Rps28	Non sig,
Fam3c	0.151805	8.06738	1.57779	0.209317	0.464979	Fam3c	Non sig,
Ppt1	-0.256357	7.03355	1.57605	0.209569	0.464979	Ppt1	Non sig,
Hnrnpl	-0.183728	7.58339	1.57577	0.20961	0.464979	Hnrnpl	Non sig,
Atp5j	0.153022	7.87789	1.57524	0.209687	0.464979	Atp5j	Non sig,
Chchd2	-0.101459	9.3845	1.7474	0.21008	0.465478	Chchd2	Non sig,
Tial1	0.23696	6.99567	1.56039	0.211846	0.469015	Tial1	Non sig,
Rps3a1	-0.102411	9.55184	1.89786	0.212847	0.470854	Rps3a1	Non sig,
Tgtp1	0.318499	6.807	1.5518	0.213113	0.471065	Tgtp1	Non sig,
Nop53	0.229427	6.84627	1.54647	0.213894	0.472413	Nop53	Non sig,
Hmox1	-0.237976	7.50651	1.54351	0.214355	0.473053	Hmox1	Non sig,
Sec61b	-0.237828	7.11756	1.54183	0.214583	0.473178	Sec61b	Non sig,
Pcnp	-0.231823	7.25837	1.53918	0.214976	0.473668	Pcnp	Non sig,
Dusp3	-0.149143	8.46074	1.53494	0.215609	0.474581	Dusp3	Non sig,
Rpl23	-0.0689952	10.554	1.5341	0.215734	0.474581	Rpl23	Non sig,
Smad6	0.174456	8.07964	1.5302	0.216336	0.475523	Smad6	Non sig,
Kif1c	-0.221266	7.05033	1.52882	0.216526	0.475523	Kif1c	Non sig,
Kank2	0.268892	6.872	1.5278	0.216679	0.475523	Kank2	Non sig,
Rbm7	0.228763	7.11586	1.52231	0.217506	0.476959	Rbm7	Non sig,
Ankrd40	-0.221875	7.23547	1.52074	0.217743	0.477101	Ankrd40	Non sig,
Rpl17-ps3	0.292031	6.7575	1.51644	0.218395	0.478119	Rpl17-ps3	Non sig,
Arid4b	-0.235615	7.21628	1.51542	0.218554	0.478119	Arid4b	Non sig,
Gm5905	-0.18267	7.52977	1.51388	0.218784	0.478244	Gm5905	Non sig,
Ktn1	0.173539	7.73964	1.50973	0.219416	0.479072	Ktn1	Non sig,
Plxna2	0.179037	7.81898	1.50911	0.21951	0.479072	Plxna2	Non sig,
Map3k7	-0.252449	6.90501	1.50722	0.219799	0.479325	Map3k7	Non sig,
Mfsd1	-0.203525	7.55552	1.50117	0.220726	0.480968	Mfsd1	Non sig,
Ndufa10	-0.234038	7.06139	1.4993	0.221013	0.481213	Ndufa10	Non sig,
Sf1	0.148344	7.78859	1.49739	0.221308	0.481476	Sf1	Non sig,
Cav2	-0.182864	7.9411	1.49309	0.221972	0.482373	Cav2	Non sig,
Nsd1	0.224288	6.9905	1.49225	0.222102	0.482373	Nsd1	Non sig,
Map7d1	0.173871	7.41564	1.49133	0.222244	0.482373	Map7d1	Non sig,
Tbx2	0.240764	6.85708	1.48877	0.222642	0.482815	Tbx2	Non sig,
Cox7a2	-0.165584	7.73586	1.48777	0.222797	0.482815	Cox7a2	Non sig,
Yes1	0.223456	6.94368	1.48135	0.223796	0.484355	Yes1	Non sig,
Dnajc3	-0.112085	8.86543	1.53121	0.223859	0.484355	Dnajc3	Non sig,
Sp3	-0.271986	6.9089	1.47902	0.224162	0.484632	Sp3	Non sig,
Adam9	0.200749	7.25056	1.47752	0.224397	0.48476	Adam9	Non sig,
Rps18	-0.129092	8.69195	1.47357	0.225016	0.485369	Rps18	Non sig,
Npc2	-0.136882	8.14039	1.47348	0.22503	0.485369	Npc2	Non sig,
Paics	-0.179595	7.753	1.47007	0.225568	0.48615	Paics	Non sig,
Tbc1d2b	-0.283186	6.85854	1.46717	0.226026	0.486757	Tbc1d2b	Non sig,
Rps25-ps1	-0.138199	8.17459	1.78892	0.227366	0.489261	Rps25-ps1	Non sig,
Ssbp3	-0.248676	6.86655	1.45674	0.227682	0.489561	Ssbp3	Non sig,
Prrc2a	-0.267455	6.78438	1.45505	0.227952	0.48976	Prrc2a	Non sig,
Atp5d	-0.263733	6.76233	1.44979	0.228794	0.490858	Atp5d	Non sig,
Mosmo	-0.317898	6.77821	1.44938	0.228859	0.490858	Mosmo	Non sig,
Dnajc1	-0.249761	7.07793	1.44853	0.228996	0.490858	Dnajc1	Non sig,
Ddx3x	-0.12544	8.98386	1.94072	0.229896	0.492406	Ddx3x	Non sig,
Bptf	0.177771	7.70886	1.43759	0.230761	0.493875	Bptf	Non sig,
Fyttd1	0.220415	7.06156	1.43179	0.231703	0.495507	Fyttd1	Non sig,
Rock2	-0.190722	7.57477	1.43025	0.231967	0.495689	Rock2	Non sig,
Secisbp2l	-0.22727	7.2919	1.4266	0.23255	0.49655	Secisbp2l	Non sig,
Rps12-ps17	-0.257322	6.64353	1.71896	0.233188	0.497339	Rps12-ps17	Non sig,
St13	-0.166573	7.95279	1.62406	0.23328	0.497339	St13	Non sig,
Gm12174	-0.209668	7.14375	1.41588	0.234312	0.499135	Gm12174	Non sig,
Stx12	-0.18576	7.68469	1.41484	0.234483	0.499135	Stx12	Non sig,
Gm8667	-0.695168	5.9819	3.48459	0.235378	0.500312	Gm8667	Non sig,
N4bp1	-0.236623	7.05729	1.4092	0.235418	0.500312	N4bp1	Non sig,
Tmpo	-0.229663	7.53271	1.40837	0.23558	0.500312	Tmpo	Non sig,
Rpl7	0.116506	8.61194	1.40683	0.235813	0.500424	Rpl7	Non sig,
Ccdc186	-0.276558	6.81163	1.39945	0.237045	0.502652	Ccdc186	Non sig,
Ddx3y	-0.291597	6.70099	1.39007	0.238865	0.506122	Ddx3y	Non sig,
Dcaf7	-0.224759	7.11324	1.38628	0.239261	0.506574	Dcaf7	Non sig,
Rab21	-0.233123	7.08433	1.37746	0.240762	0.508848	Rab21	Non sig,
Rplp1	-0.0783402	10.0557	1.37684	0.240868	0.508848	Rplp1	Non sig,
Ddx17	0.110867	8.46518	1.37672	0.240888	0.508848	Ddx17	Non sig,
Csnk2a1	-0.192678	7.39569	1.37294	0.241535	0.509778	Csnk2a1	Non sig,
Zscan26	0.232685	6.99704	1.37045	0.241962	0.509778	Zscan26	Non sig,
Gm2962	-0.256662	6.77191	1.36907	0.242199	0.509778	Gm2962	Non sig,
Sod1	-0.0903801	9.17372	1.36756	0.242457	0.509778	Sod1	Non sig,
Mapk3	0.142973	7.91428	1.36728	0.242507	0.509778	Mapk3	Non sig,
Dad1	-0.169938	7.62082	1.44934	0.242621	0.509778	Dad1	Non sig,
Tex2	-0.21869	7.16114	1.36518	0.242869	0.509778	Tex2	Non sig,
Nemf	0.20993	7.12646	1.364	0.243073	0.509778	Nemf	Non sig,
BC005537	-0.15831	7.78016	1.36339	0.243177	0.509778	BC005537	Non sig,
Slc31a1	0.202975	7.06054	1.36253	0.243326	0.509778	Slc31a1	Non sig,
Trip11	0.24175	6.85282	1.36218	0.243386	0.509778	Trip11	Non sig,
Cenpb	0.164847	7.57827	1.36128	0.243542	0.509778	Cenpb	Non sig,
Stk3	-0.258962	6.81659	1.35704	0.244277	0.510929	Stk3	Non sig,
Igbp1	0.208707	6.99763	1.35387	0.244828	0.511694	Igbp1	Non sig,
Ptprb	0.0559415	12.5109	1.35113	0.245307	0.512308	Ptprb	Non sig,
Zbtb4	0.193569	7.24393	1.34781	0.245886	0.51313	Zbtb4	Non sig,
Atp8a1	0.223996	7.09921	1.33054	0.248934	0.519045	Atp8a1	Non sig,
Bmp6	0.207876	7.70881	1.3297	0.249097	0.519045	Bmp6	Non sig,
Slfn5	0.124453	8.82536	1.32593	0.249767	0.519965	Slfn5	Non sig,
Mkln1	0.196281	7.22092	1.32407	0.250086	0.519965	Mkln1	Non sig,
Cntln	0.242488	6.79222	1.32398	0.250103	0.519965	Cntln	Non sig,
Arl6ip5	-0.216473	7.02956	1.32061	0.250706	0.520828	Arl6ip5	Non sig,
E2f4	0.218752	7.03089	1.31863	0.251062	0.521175	E2f4	Non sig,
Aph1a	-0.222883	6.91647	1.3169	0.251372	0.521427	Aph1a	Non sig,
Zhx1	-0.220207	7.06873	1.31487	0.251738	0.521582	Zhx1	Non sig,
Gabarapl1	-0.165451	7.78956	1.31439	0.251824	0.521582	Gabarapl1	Non sig,
Gabarap	-0.0948332	9.34446	1.67812	0.252705	0.522349	Gabarap	Non sig,
Ppm1a	-0.225938	7.07305	1.30942	0.252722	0.522349	Ppm1a	Non sig,
Vat1	-0.160375	7.49287	1.3092	0.252762	0.522349	Vat1	Non sig,
Nek7	0.150237	7.88386	1.30706	0.25315	0.522501	Nek7	Non sig,
Tmem14c	-0.179524	7.5476	1.30671	0.253213	0.522501	Tmem14c	Non sig,
Vps4b	-0.244092	7.10338	1.30301	0.253886	0.522809	Vps4b	Non sig,
Myzap	0.282025	7.01759	1.30289	0.253908	0.522809	Myzap	Non sig,
Ppbp	0.495728	6.18501	1.30103	0.254271	0.522809	Ppbp	Non sig,
Sh3bp5	0.0773333	10.0479	1.3009	0.254272	0.522809	Sh3bp5	Non sig,
Gm13456	-0.256416	6.88175	1.29745	0.254901	0.522809	Gm13456	Non sig,
Ythdf3	-0.271492	6.87902	1.29732	0.254925	0.522809	Ythdf3	Non sig,
Nras	-0.129945	8.17095	1.29712	0.254962	0.522809	Nras	Non sig,
Commd3	-0.248075	6.94722	1.29652	0.255071	0.522809	Commd3	Non sig,
Sike1	-0.235269	6.98113	1.29623	0.255125	0.522809	Sike1	Non sig,
Nectin2	0.205311	6.94383	1.29543	0.255271	0.522809	Nectin2	Non sig,
Luzp1	-0.198997	7.33501	1.29441	0.255459	0.522809	Luzp1	Non sig,
Igfbp7	0.050974	12.7592	1.29346	0.255633	0.522809	Igfbp7	Non sig,
Gm20302	-0.219475	7.68222	2.22808	0.256623	0.524445	Gm20302	Non sig,
Erbin	0.190355	7.29214	1.28576	0.257052	0.524543	Erbin	Non sig,
Pkn2	-0.222734	7.21965	1.28498	0.257197	0.524543	Pkn2	Non sig,
Pfdn5	0.127689	7.99617	1.28474	0.257241	0.524543	Pfdn5	Non sig,
C1qtnf1	-0.143205	7.82102	1.28033	0.258057	0.525485	C1qtnf1	Non sig,
Rbbp7	-0.234284	6.9174	1.2802	0.258083	0.525485	Rbbp7	Non sig,
Chd1	0.212937	7.00454	1.27838	0.258422	0.525532	Chd1	Non sig,
Babam1	0.216853	6.89236	1.27803	0.258487	0.525532	Babam1	Non sig,
Snrpe	0.196644	7.00456	1.27587	0.258889	0.525963	Snrpe	Non sig,
Rpl21	0.120858	8.4555	1.27276	0.25947	0.526756	Rpl21	Non sig,
Rps27rt	0.120347	8.46988	1.27046	0.259901	0.527245	Rps27rt	Non sig,
2610001J05Rik	0.198127	7.09231	1.26594	0.260749	0.528577	2610001J05Rik	Non sig,
H3f3a	-0.173891	7.63776	1.2642	0.261076	0.528851	H3f3a	Non sig,
Tjp1	0.13031	8.23165	1.43483	0.26169	0.529706	Tjp1	Non sig,
Ceacam1	0.27744	6.84974	1.25988	0.261893	0.529729	Ceacam1	Non sig,
Rps3	-0.0722894	10.2025	1.25266	0.263263	0.532111	Rps3	Non sig,
Helz	0.197999	7.29866	1.24979	0.26381	0.532439	Helz	Non sig,
Psmd12	-0.226574	7.10464	1.24979	0.263811	0.532439	Psmd12	Non sig,
Srsf6	-0.153292	7.88569	1.2479	0.264172	0.532779	Srsf6	Non sig,
Limd2	-0.198941	7.29308	1.24468	0.26479	0.533635	Limd2	Non sig,
Reln	-0.443325	5.5805	1.24146	0.265408	0.533846	Reln	Non sig,
Taok3	-0.181907	7.39114	1.24091	0.265513	0.533846	Taok3	Non sig,
Ski	-0.149675	7.75827	1.24077	0.265541	0.533846	Ski	Non sig,
Mcm3	-0.296265	6.6934	1.24011	0.265667	0.533846	Mcm3	Non sig,
Gbp7	0.17314	8.00893	1.2365	0.266385	0.534289	Gbp7	Non sig,
Pik3ca	0.218999	6.94135	1.23607	0.266446	0.534289	Pik3ca	Non sig,
Eif4b	-0.216165	7.19092	1.23596	0.266467	0.534289	Eif4b	Non sig,
Il4ra	-0.212865	6.86909	1.23373	0.2669	0.534679	Il4ra	Non sig,
Frmd4b	0.233188	6.97806	1.23296	0.267049	0.534679	Frmd4b	Non sig,
Gm9512	0.17145	7.53031	1.2301	0.267604	0.534905	Gm9512	Non sig,
Larp1	-0.20443	7.20048	1.22952	0.267717	0.534905	Larp1	Non sig,
Thoc2	0.153556	7.86726	1.22941	0.267743	0.534905	Thoc2	Non sig,
4931406C07Rik	-0.2246	7.00603	1.22431	0.268734	0.536496	4931406C07Rik	Non sig,
Zfp148	0.176278	7.3242	1.22321	0.268948	0.536538	Zfp148	Non sig,
Eif3l	-0.199616	7.15047	1.29347	0.269427	0.536814	Eif3l	Non sig,
Aff4	0.202174	7.00446	1.22051	0.269476	0.536814	Aff4	Non sig,
Sema6d	-0.183448	7.49523	1.21893	0.269788	0.536912	Sema6d	Non sig,
Emc7	-0.141558	7.8485	1.27463	0.269943	0.536912	Emc7	Non sig,
Tpp2	0.173912	7.42263	1.2173	0.270108	0.536912	Tpp2	Non sig,
March6	0.210579	6.92194	1.21501	0.270558	0.537421	March6	Non sig,
AC122253,3	-0.264427	6.61908	1.89944	0.271677	0.538873	AC122253,3	Non sig,
Slc25a3	-0.133769	8.54086	1.56468	0.271679	0.538873	Slc25a3	Non sig,
Txndc9	0.214883	6.76557	1.20383	0.272773	0.540654	Txndc9	Non sig,
Ctcf	-0.199139	7.32556	1.19786	0.273965	0.542628	Ctcf	Non sig,
Zc3h13	0.223521	6.8774	1.19457	0.274624	0.543386	Zc3h13	Non sig,
H3f3b	0.0767908	9.70866	1.19398	0.274742	0.543386	H3f3b	Non sig,
Aldob	-0.546683	6.18296	1.18966	0.275617	0.544729	Aldob	Non sig,
Arhgap45	-0.177192	7.50974	1.18269	0.277023	0.54704	Arhgap45	Non sig,
Rragc	0.179604	7.23004	1.18175	0.277213	0.54704	Rragc	Non sig,
Armcx4	0.190995	7.93336	1.18103	0.277381	0.54704	Armcx4	Non sig,
Cox4i1	-0.0966177	8.81837	1.17752	0.278074	0.548016	Cox4i1	Non sig,
Nap1l4	-0.179724	7.29535	1.17645	0.278292	0.548055	Nap1l4	Non sig,
Gng5	-0.119239	8.21457	1.17087	0.279436	0.549734	Gng5	Non sig,
Gm13623	0.201533	6.54241	1.16734	0.280161	0.549734	Gm13623	Non sig,
Hfe	-0.161486	7.83635	1.16679	0.280274	0.549734	Hfe	Non sig,
Lgals8	0.175856	7.05291	1.16675	0.280282	0.549734	Lgals8	Non sig,
Sp100	-0.103573	8.95908	1.16538	0.280564	0.549734	Sp100	Non sig,
S100a6	-0.574386	5.7969	1.16356	0.280941	0.549734	S100a6	Non sig,
Fnip1	-0.269998	6.94723	1.16346	0.28096	0.549734	Fnip1	Non sig,
Brd1	-0.26276	6.86288	1.16346	0.28096	0.549734	Brd1	Non sig,
Tspan12	0.237456	6.77913	1.16289	0.281078	0.549734	Tspan12	Non sig,
Wapl	-0.220379	7.03667	1.16262	0.281134	0.549734	Wapl	Non sig,
Rps6-ps3	0.205093	7.17395	1.15835	0.282019	0.551074	Rps6-ps3	Non sig,
Tmco1	-0.149352	7.63092	1.19022	0.283253	0.552582	Tmco1	Non sig,
Blmh	0.179139	7.03822	1.15121	0.283507	0.552582	Blmh	Non sig,
Cct2	-0.148665	7.72602	1.21166	0.283591	0.552582	Cct2	Non sig,
Ywhab	-0.0740182	9.99006	1.64518	0.284263	0.553229	Ywhab	Non sig,
Eif2ak2	0.241647	6.81427	1.14731	0.284323	0.553229	Eif2ak2	Non sig,
Rps29	0.0686074	10.2815	1.14476	0.284859	0.55353	Rps29	Non sig,
Atf6	-0.225335	6.86171	1.14467	0.284878	0.55353	Atf6	Non sig,
Ppp1r15b	-0.236428	6.85636	1.14318	0.285192	0.55375	Ppp1r15b	Non sig,
Rab8b	-0.20031	7.09334	1.14132	0.285583	0.553761	Rab8b	Non sig,
Gclm	-0.216497	7.00405	1.14125	0.285599	0.553761	Gclm	Non sig,
Rpl30	0.089205	9.1765	1.13813	0.286257	0.554648	Rpl30	Non sig,
Nckap1	0.103815	8.51718	1.13599	0.286711	0.555139	Nckap1	Non sig,
Heg1	-0.129968	8.31902	1.1311	0.28776	0.556678	Heg1	Non sig,
Slc25a51	-0.201988	6.93491	1.13035	0.287909	0.556678	Slc25a51	Non sig,
Plcb4	0.163315	7.65938	1.12738	0.288544	0.557	Plcb4	Non sig,
Gbp2	-0.262041	7.04556	1.12744	0.288549	0.557	Gbp2	Non sig,
Mprip	-0.195274	7.26853	1.12631	0.288772	0.557	Mprip	Non sig,
Uqcrh	0.115028	8.22967	1.1258	0.288882	0.557	Uqcrh	Non sig,
Pak2	0.133793	8.10159	1.32973	0.289309	0.557087	Pak2	Non sig,
Smarce1	-0.228719	7.03241	1.12248	0.289593	0.557087	Smarce1	Non sig,
Gmpr	-0.223705	6.79869	1.12119	0.28987	0.557087	Gmpr	Non sig,
Hexim1	0.141611	8.76379	1.12122	0.289885	0.557087	Hexim1	Non sig,
Sbds	-0.166508	7.54979	1.12089	0.289935	0.557087	Sbds	Non sig,
Atp5c1	-0.177336	7.48467	1.11808	0.290539	0.557329	Atp5c1	Non sig,
Ncstn	-0.141398	8.15347	1.49932	0.290611	0.557329	Ncstn	Non sig,
Copb1	-0.180871	7.45778	1.11735	0.290698	0.557329	Copb1	Non sig,
Derl1	-0.177353	7.34133	1.11563	0.291068	0.557329	Derl1	Non sig,
2810025M15Rik	0.130192	7.87808	1.11563	0.29107	0.557329	2810025M15Rik	Non sig,
Scpep1	-0.186569	7.3967	1.1136	0.291509	0.557657	Scpep1	Non sig,
H2-Q4	-0.243588	6.9361	1.11297	0.291645	0.557657	H2-Q4	Non sig,
Eif2s3x	-0.211622	7.00523	1.11135	0.291997	0.557944	Eif2s3x	Non sig,
Dhx15	-0.180771	7.40132	1.10832	0.292655	0.558485	Dhx15	Non sig,
Smim10l1	0.130742	7.89657	1.10736	0.292863	0.558485	Smim10l1	Non sig,
Adarb1	-0.228647	7.05385	1.10717	0.292906	0.558485	Adarb1	Non sig,
Armc1	-0.23871	6.87505	1.10633	0.293088	0.558485	Armc1	Non sig,
Gm3511	-0.306937	6.70751	1.96027	0.293661	0.55919	Gm3511	Non sig,
Ssb	0.137534	7.72096	1.10239	0.293948	0.559352	Ssb	Non sig,
Riok3	-0.206969	7.00029	1.09923	0.294642	0.560286	Riok3	Non sig,
Gm15920	-0.174446	6.94801	1.09801	0.294909	0.560408	Gm15920	Non sig,
Lamtor1	0.162161	7.37038	1.09366	0.295867	0.561746	Lamtor1	Non sig,
Eif1b	-0.218504	6.8878	1.09075	0.29651	0.561746	Eif1b	Non sig,
Gnai2	-0.0653349	10.3284	1.67199	0.296642	0.561746	Gnai2	Non sig,
Chd8	0.180174	7.12237	1.08978	0.296725	0.561746	Chd8	Non sig,
Fam117b	0.156635	7.72117	1.08784	0.297156	0.561746	Fam117b	Non sig,
Adipor1	-0.103469	8.95154	1.08736	0.297262	0.561746	Adipor1	Non sig,
Nab1	-0.232291	6.96567	1.08694	0.297355	0.561746	Nab1	Non sig,
Setd5	0.199257	6.87326	1.08667	0.297415	0.561746	Setd5	Non sig,
Dpm2	-0.242076	6.73803	1.08654	0.297443	0.561746	Dpm2	Non sig,
Atxn7	-0.273698	6.79016	1.07707	0.299558	0.564987	Atxn7	Non sig,
Trib1	-0.223132	6.98539	1.07703	0.299568	0.564987	Trib1	Non sig,
Zranb2	-0.190101	7.22338	1.07303	0.300467	0.566225	Zranb2	Non sig,
Slc25a39	0.171188	7.29576	1.07174	0.300756	0.566225	Slc25a39	Non sig,
Fus	0.0896226	9.46955	1.56774	0.30103	0.566225	Fus	Non sig,
Commd7	0.209812	6.81539	1.06962	0.301236	0.566225	Commd7	Non sig,
Srgap1	-0.226222	7.00158	1.06956	0.301249	0.566225	Srgap1	Non sig,
Baz1b	-0.172365	7.46114	1.06458	0.302376	0.567667	Baz1b	Non sig,
Tmem30a	-0.0920935	9.07274	1.06352	0.302617	0.567667	Tmem30a	Non sig,
Tpm3	0.0622494	9.95325	1.06345	0.302633	0.567667	Tpm3	Non sig,
Ppp4c	-0.192202	7.04911	1.06125	0.303134	0.56807	Ppp4c	Non sig,
Gm21399	-0.188586	6.89114	1.0607	0.303258	0.56807	Gm21399	Non sig,
Rps16-ps2	0.131137	8.14215	1.05871	0.303712	0.568533	Rps16-ps2	Non sig,
Ppm1g	0.179139	6.91447	1.05713	0.304074	0.568826	Ppm1g	Non sig,
Rsad2	0.299475	7.42005	1.05424	0.304755	0.569715	Rsad2	Non sig,
Pcmtd2	0.190532	7.01254	1.05178	0.305299	0.570222	Pcmtd2	Non sig,
Akirin2	-0.219978	6.92348	1.05062	0.305566	0.570222	Akirin2	Non sig,
Ppp2r1a	0.153849	7.34426	1.05027	0.305646	0.570222	Ppp2r1a	Non sig,
Gkap1	0.195462	6.96577	1.04827	0.306108	0.570699	Gkap1	Non sig,
Ccnl1	0.160999	7.64178	1.04481	0.306907	0.570817	Ccnl1	Non sig,
Rps24-ps3	0.200263	6.87727	1.04421	0.307047	0.570817	Rps24-ps3	Non sig,
Ncl	0.0983975	8.7088	1.04382	0.307136	0.570817	Ncl	Non sig,
Rgs7bp	0.19598	7.35529	1.0434	0.307238	0.570817	Rgs7bp	Non sig,
Srsf9	0.17699	7.07962	1.04263	0.30741	0.570817	Srsf9	Non sig,
Rsrc2	0.152618	7.47382	1.0402	0.307975	0.571481	Rsrc2	Non sig,
Fut11	-0.141396	7.84819	1.03773	0.30855	0.572164	Fut11	Non sig,
Gm15427	-0.138832	7.98609	1.02881	0.310638	0.574786	Gm15427	Non sig,
Dek	-0.128496	8.14393	1.02763	0.310916	0.574786	Dek	Non sig,
Trim30b	-0.19921	7.70855	1.31101	0.310955	0.574786	Trim30b	Non sig,
Plscr3	-0.187955	6.97543	1.02663	0.31115	0.574786	Plscr3	Non sig,
Acly	0.189063	7.19603	1.02588	0.31133	0.574786	Acly	Non sig,
Gna12	0.156198	7.38578	1.02547	0.311424	0.574786	Gna12	Non sig,
Man2b1	0.128632	8.33917	1.02515	0.311499	0.574786	Man2b1	Non sig,
Sdc3	0.204032	6.77106	1.02381	0.311816	0.574786	Sdc3	Non sig,
Fnta	-0.190244	6.86238	1.02372	0.311837	0.574786	Fnta	Non sig,
Srpr	0.120547	7.80809	1.01551	0.313785	0.577992	Srpr	Non sig,
Hic1	0.191455	6.96861	1.0109	0.314886	0.579634	Hic1	Non sig,
Chd4	-0.139629	7.80544	1.00644	0.315954	0.581212	Chd4	Non sig,
Odr4	-0.210674	6.82796	1.00405	0.316529	0.581882	Odr4	Non sig,
Sltm	0.196758	6.92231	0.998796	0.317799	0.583459	Sltm	Non sig,
Calm3	-0.152531	7.578	0.998753	0.317809	0.583459	Calm3	Non sig,
Rpl31-ps8	0.129704	7.8263	0.997511	0.31811	0.583529	Rpl31-ps8	Non sig,
Cep350	0.226515	6.65318	0.996855	0.318269	0.583529	Cep350	Non sig,
Ep400	0.203179	6.84044	0.995472	0.318605	0.583757	Ep400	Non sig,
Kdr	-0.0589168	12.2834	0.99388	0.319011	0.584114	Kdr	Non sig,
Slc3a2	0.0893644	8.70378	0.992008	0.319448	0.584526	Slc3a2	Non sig,
Washc3	-0.222841	6.93051	0.991133	0.319662	0.58453	Washc3	Non sig,
Terf2	0.206283	6.70137	0.987582	0.32053	0.585729	Terf2	Non sig,
Osbpl9	-0.152685	7.69905	0.9859	0.320942	0.585729	Osbpl9	Non sig,
Cyba	0.185272	6.99805	0.985855	0.320953	0.585729	Cyba	Non sig,
Creg1	-0.23057	6.53353	0.984067	0.321392	0.586143	Creg1	Non sig,
Gpr146	-0.150194	7.6638	0.980736	0.322212	0.587251	Gpr146	Non sig,
Ran	-0.170609	7.39734	0.979759	0.322453	0.587302	Ran	Non sig,
Myo1c	-0.121855	7.96162	0.976275	0.323315	0.588273	Myo1c	Non sig,
Hnrnpr	-0.228003	6.88247	0.975884	0.323412	0.588273	Hnrnpr	Non sig,
Galnt1	0.11963	7.92475	0.974571	0.323737	0.588477	Galnt1	Non sig,
Mrfap1	-0.143117	7.83215	0.973026	0.324121	0.588542	Mrfap1	Non sig,
Pld3	-0.212496	6.68672	0.972011	0.324373	0.588542	Pld3	Non sig,
Ndufa2	-0.118295	7.95942	0.971855	0.324412	0.588542	Ndufa2	Non sig,
Ankrd11	0.180148	7.1335	0.969299	0.325049	0.589311	Ankrd11	Non sig,
Gm4070	0.178502	7.91218	0.961063	0.327132	0.592699	Gm4070	Non sig,
Hnrnpu	-0.104014	8.53879	0.957896	0.32791	0.593354	Hnrnpu	Non sig,
Itga8	0.18349	7.33003	0.957889	0.327923	0.593354	Itga8	Non sig,
Pnisr	0.146909	7.50934	0.956941	0.328151	0.593378	Pnisr	Non sig,
Snrpd3	-0.151394	7.34308	0.954193	0.328846	0.59373	Snrpd3	Non sig,
Tab2	-0.172347	7.42371	0.954063	0.328879	0.59373	Tab2	Non sig,
Arhgap31	-0.134332	7.85035	0.953408	0.329046	0.59373	Arhgap31	Non sig,
Ankrd44	-0.254894	6.8507	0.952777	0.329205	0.59373	Ankrd44	Non sig,
Gm10175	-0.091408	8.63452	0.950869	0.32969	0.593754	Gm10175	Non sig,
Tmem204	0.0919115	8.97608	0.950531	0.329776	0.593754	Tmem204	Non sig,
Eif4g1	-0.120694	7.80404	0.949776	0.329968	0.593754	Eif4g1	Non sig,
Sbno1	0.186175	7.1368	0.949342	0.330078	0.593754	Sbno1	Non sig,
Csnk1g2	0.164025	7.13663	0.947571	0.33053	0.59418	Csnk1g2	Non sig,
Scarf1	-0.151243	7.31509	0.946208	0.330878	0.594418	Scarf1	Non sig,
Cdc42ep3	0.253024	6.56142	0.940721	0.332292	0.59657	Cdc42ep3	Non sig,
Crim1	0.0906885	9.04941	0.936837	0.333294	0.597982	Crim1	Non sig,
Rab2a	-0.120868	8.40833	1.37242	0.334148	0.599092	Rab2a	Non sig,
Syncrip	-0.178639	7.2248	0.932721	0.334347	0.599092	Syncrip	Non sig,
Mtch2	-0.177472	7.1485	0.948348	0.335422	0.600564	Mtch2	Non sig,
Rapgef5	-0.093891	8.97366	0.927416	0.335725	0.600564	Rapgef5	Non sig,
Ryk	-0.174116	7.28362	0.926696	0.335912	0.600564	Ryk	Non sig,
Palld	0.192466	7.0142	0.925943	0.336109	0.600564	Palld	Non sig,
Npm1	0.0968249	8.59046	0.925381	0.336255	0.600564	Npm1	Non sig,
Stard4	-0.164176	7.53747	0.924358	0.336522	0.600653	Stard4	Non sig,
Dpagt1	-0.12876	7.8806	0.92614	0.336998	0.601114	Dpagt1	Non sig,
Mier1	0.145134	7.45918	0.921134	0.337366	0.60116	Mier1	Non sig,
Plod1	0.122599	7.9655	1.0331	0.337459	0.60116	Plod1	Non sig,
Luc7l2	0.123313	7.95866	0.919757	0.337727	0.60125	Luc7l2	Non sig,
Nap1l1	-0.140551	7.88046	0.918347	0.338099	0.601262	Nap1l1	Non sig,
Rps11	0.0663776	9.42419	0.916639	0.338547	0.601262	Rps11	Non sig,
Slc9a3r2	0.123124	8.38997	0.915318	0.338909	0.601262	Slc9a3r2	Non sig,
Leprotl1	-0.190821	6.80618	0.91524	0.338916	0.601262	Leprotl1	Non sig,
Ankrd12	-0.181276	7.40052	0.91483	0.339031	0.601262	Ankrd12	Non sig,
Gak	0.206328	6.72681	0.914771	0.33904	0.601262	Gak	Non sig,
Fam171a1	0.10391	8.56318	0.909382	0.340466	0.603404	Fam171a1	Non sig,
Hdlbp	-0.127235	7.7422	0.90655	0.341219	0.604351	Hdlbp	Non sig,
Zfp217	-0.20566	6.96224	0.904109	0.341869	0.604777	Zfp217	Non sig,
Rps17	-0.0890284	9.02655	1.03004	0.341897	0.604777	Rps17	Non sig,
Tns2	0.184837	7.03695	0.950275	0.342228	0.604852	Tns2	Non sig,
Vcpip1	0.18026	7.03238	0.902207	0.342377	0.604852	Vcpip1	Non sig,
Phyh	-0.25523	6.67671	0.897949	0.343518	0.605764	Phyh	Non sig,
Gm19366	-0.195977	6.76404	0.897806	0.343557	0.605764	Gm19366	Non sig,
Plxnb2	-0.200999	6.75724	0.896487	0.343912	0.605764	Plxnb2	Non sig,
Desi2	0.212354	6.77093	0.895278	0.344237	0.605764	Desi2	Non sig,
Rpl6	-0.0989343	9.85245	2.12412	0.344357	0.605764	Rpl6	Non sig,
Cntfr	-0.203728	7.46217	0.894753	0.344397	0.605764	Cntfr	Non sig,
Ubr4	0.167058	7.0995	0.894514	0.344443	0.605764	Ubr4	Non sig,
Cers4	-0.174156	7.43156	0.891542	0.345245	0.605764	Cers4	Non sig,
Ndufb3	-0.14439	7.36682	0.952362	0.345321	0.605764	Ndufb3	Non sig,
Rap1a	-0.119802	8.17523	0.891138	0.345355	0.605764	Rap1a	Non sig,
Myo6	0.153378	7.76485	0.890592	0.345503	0.605764	Myo6	Non sig,
Csde1	-0.112769	8.16852	0.917807	0.345779	0.605764	Csde1	Non sig,
Atp6v0b	-0.165886	7.28739	0.889051	0.34592	0.605764	Atp6v0b	Non sig,
Hspa1a	0.261683	8.26349	0.888964	0.345963	0.605764	Hspa1a	Non sig,
Marc2	0.141468	7.44974	0.886411	0.346637	0.606559	Marc2	Non sig,
Lats2	0.124424	7.80103	0.881252	0.348043	0.608635	Lats2	Non sig,
Prdm2	-0.188495	6.98503	0.879194	0.348607	0.609235	Prdm2	Non sig,
Lbh	-0.177265	7.23108	0.877486	0.349075	0.609565	Lbh	Non sig,
Sema4b	0.205674	6.72638	0.876597	0.349319	0.609565	Sema4b	Non sig,
Sft2d2	0.133511	7.55288	0.876095	0.349457	0.609565	Sft2d2	Non sig,
Srgap2	-0.170173	7.3114	0.873323	0.350221	0.610511	Srgap2	Non sig,
Cmtm6	-0.133038	7.81955	0.873642	0.351186	0.61146	Cmtm6	Non sig,
Wbp2	0.110795	7.95407	0.869362	0.351315	0.61146	Wbp2	Non sig,
Grb2	0.149255	7.25006	0.868951	0.351429	0.61146	Grb2	Non sig,
Psme3	-0.179889	6.92539	0.867426	0.351852	0.61181	Psme3	Non sig,
Zranb1	0.171821	6.99137	0.86395	0.352818	0.612792	Zranb1	Non sig,
Cnih1	-0.173706	7.16222	0.887641	0.35286	0.612792	Cnih1	Non sig,
Rnf114	0.187919	6.86513	0.862749	0.353153	0.612916	Rnf114	Non sig,
Tbc1d20	-0.214929	6.95686	0.858873	0.354236	0.61441	Tbc1d20	Non sig,
Arf6	0.139761	7.38043	0.857249	0.354692	0.614813	Arf6	Non sig,
Atf2	0.186987	6.84287	0.855112	0.355292	0.615468	Atf2	Non sig,
Slmap	0.193477	7.06976	0.852396	0.356056	0.616406	Slmap	Non sig,
Hid1	-0.215338	6.76977	0.851443	0.356325	0.616485	Hid1	Non sig,
Rab6a	-0.120409	8.25855	1.16234	0.357793	0.618371	Rab6a	Non sig,
Rps12-ps9	0.139502	7.74551	0.846013	0.357863	0.618371	Rps12-ps9	Non sig,
Tbk1	0.185012	7.00959	0.843351	0.35862	0.619293	Tbk1	Non sig,
Selenok	-0.128487	7.98822	0.840746	0.359363	0.619699	Selenok	Non sig,
Rpl19	0.109835	8.16397	0.840326	0.359483	0.619699	Rpl19	Non sig,
Pnrc1	0.130761	7.79262	0.840167	0.359529	0.619699	Pnrc1	Non sig,
Fxyd5	-0.125874	7.91978	0.839077	0.359842	0.619798	Fxyd5	Non sig,
Hnrnpa2b1	-0.0725127	9.44844	1.02242	0.360034	0.619798	Hnrnpa2b1	Non sig,
Rras	-0.118728	8.07622	0.836369	0.360616	0.620413	Rras	Non sig,
Bach1	-0.180105	7.17261	0.834006	0.361296	0.620834	Bach1	Non sig,
Tcf4	0.0774926	9.20913	0.833871	0.361335	0.620834	Tcf4	Non sig,
Rere	0.137237	7.35904	0.832413	0.361755	0.620834	Rere	Non sig,
Dusp7	-0.166975	7.13271	0.832395	0.36176	0.620834	Dusp7	Non sig,
Fubp1	0.168821	7.02708	0.830975	0.362169	0.621119	Fubp1	Non sig,
Vim	0.0901101	9.77969	0.828728	0.362838	0.621119	Vim	Non sig,
Dusp11	-0.180052	7.19478	0.828304	0.362942	0.621119	Dusp11	Non sig,
Zbtb7a	0.149603	7.17912	0.82827	0.362952	0.621119	Zbtb7a	Non sig,
Tnrc6a	0.157833	7.20339	0.82793	0.36305	0.621119	Tnrc6a	Non sig,
Taok1	0.134856	7.6164	0.827087	0.363295	0.621153	Taok1	Non sig,
Cpd	0.0986031	8.39179	0.825052	0.363885	0.621778	Cpd	Non sig,
Polr1d	-0.142327	7.40182	0.823979	0.364197	0.621926	Polr1d	Non sig,
Resf1	0.16232	7.31856	0.822159	0.364731	0.622454	Resf1	Non sig,
Ets2	-0.0959235	8.93626	0.820881	0.3651	0.622651	Ets2	Non sig,
Dnajb11	-0.174735	6.96529	0.820204	0.365298	0.622651	Dnajb11	Non sig,
March2	0.16896	7.07504	0.819333	0.365553	0.622674	March2	Non sig,
Frrs1	-0.200537	6.82617	0.818618	0.365762	0.622674	Frrs1	Non sig,
Syf2	0.136512	7.44204	0.813645	0.367221	0.624774	Syf2	Non sig,
Sh3gl1	-0.182439	6.97454	0.812452	0.367573	0.624987	Sh3gl1	Non sig,
Tex264	-0.165587	7.01116	0.807753	0.368961	0.626962	Tex264	Non sig,
Rbbp4	-0.127102	7.85607	0.805145	0.369735	0.627891	Rbbp4	Non sig,
Psap	0.0443293	10.5734	0.802796	0.370434	0.628691	Psap	Non sig,
Ceacam2	0.218003	6.73145	0.801892	0.370704	0.628735	Ceacam2	Non sig,
Klf6	-0.140931	7.75084	0.800401	0.371152	0.628751	Klf6	Non sig,
Ifngr2	-0.197753	6.95085	0.798164	0.371818	0.629493	Ifngr2	Non sig,
Tspan2	-0.170622	7.30209	0.793435	0.373238	0.63151	Tspan2	Non sig,
Gtf2i	-0.155292	7.10531	0.790887	0.374006	0.631974	Gtf2i	Non sig,
Gas5	0.108142	8.04744	0.790807	0.37403	0.631974	Gas5	Non sig,
Prrc2c	-0.101809	8.30259	0.790252	0.374198	0.631974	Prrc2c	Non sig,
Hgf	0.196768	7.26297	0.789392	0.374475	0.632055	Hgf	Non sig,
Gm4617	-0.148402	7.26151	0.788211	0.374815	0.632243	Gm4617	Non sig,
Zc3h7a	0.160345	7.02278	0.779856	0.377358	0.635639	Zc3h7a	Non sig,
Nr4a1	0.316503	6.63811	0.77963	0.377445	0.635639	Nr4a1	Non sig,
Kctd20	0.183795	6.83002	0.779041	0.377607	0.635639	Kctd20	Non sig,
mt-Nd1	-0.0361228	13.016	0.778578	0.377749	0.635639	mt-Nd1	Non sig,
Man1a	0.0807199	9.03546	0.774256	0.379076	0.637368	Man1a	Non sig,
Alb	0.411132	6.85249	0.773788	0.379237	0.637368	Alb	Non sig,
Gm12657	-0.158873	7.01126	0.765055	0.381922	0.64083	Gm12657	Non sig,
Max	-0.167097	7.11544	0.764475	0.382102	0.64083	Max	Non sig,
Tspan14	-0.106464	8.17017	0.76386	0.382294	0.64083	Tspan14	Non sig,
Crtap	0.137756	7.38067	0.763633	0.382364	0.64083	Crtap	Non sig,
Rexo2	0.120725	7.68801	0.763337	0.382457	0.64083	Rexo2	Non sig,
1700020I14Rik	0.0794147	8.96466	0.759881	0.383536	0.642248	1700020I14Rik	Non sig,
Sec31a	-0.118718	7.75765	0.758033	0.384115	0.642575	Sec31a	Non sig,
Sec63	0.108597	8.0296	0.785783	0.384196	0.642575	Sec63	Non sig,
Mob4	-0.166354	7.15216	0.755168	0.385015	0.643428	Mob4	Non sig,
Flrt2	-0.415768	6.42654	0.754724	0.385172	0.643428	Flrt2	Non sig,
Bzw1	-0.0925076	8.47048	0.752309	0.385916	0.644281	Bzw1	Non sig,
Srsf3	0.125317	7.75665	0.749643	0.386758	0.645298	Srsf3	Non sig,
Phf11d	0.186032	6.79021	0.7462	0.387851	0.646352	Phf11d	Non sig,
Rps12	0.0608148	10.0823	0.745524	0.388066	0.646352	Rps12	Non sig,
Mxra7	-0.17797	6.83478	0.743478	0.388717	0.646352	Mxra7	Non sig,
Itch	-0.199283	6.84263	0.74335	0.388758	0.646352	Itch	Non sig,
Mat2a	-0.116691	7.94122	0.743239	0.388794	0.646352	Mat2a	Non sig,
Srp72	-0.149026	7.4071	0.742773	0.388942	0.646352	Srp72	Non sig,
Wdr83os	-0.133456	7.35779	0.763659	0.389186	0.646352	Wdr83os	Non sig,
Atp11c	0.178246	6.89648	0.741773	0.389261	0.646352	Atp11c	Non sig,
Hsp90ab1	-0.0521347	10.464	0.740732	0.389594	0.646516	Hsp90ab1	Non sig,
Tnfsf12	-0.11611	7.76945	0.739308	0.39005	0.646596	Tnfsf12	Non sig,
Pxdn	-0.123003	7.72539	0.738258	0.390387	0.646596	Pxdn	Non sig,
Nfib	-0.0856322	8.85289	0.738251	0.390389	0.646596	Nfib	Non sig,
Atp5j2	0.146808	7.11543	0.737662	0.390578	0.646596	Atp5j2	Non sig,
Bcl6b	-0.199623	6.79126	0.733095	0.392049	0.648297	Bcl6b	Non sig,
Rbpms	0.115257	8.11349	0.980405	0.392266	0.648297	Rbpms	Non sig,
Mga	0.165249	6.97095	0.732287	0.39231	0.648297	Mga	Non sig,
Tceal8	-0.156762	6.99748	0.73103	0.392716	0.64858	Tceal8	Non sig,
Eif4a3	0.153944	7.0484	0.729564	0.393191	0.648976	Eif4a3	Non sig,
Gm5425	-0.16312	6.47359	0.726785	0.394093	0.649984	Gm5425	Non sig,
Sec62	-0.0730833	8.96916	0.725824	0.394406	0.649984	Sec62	Non sig,
Hpcal1	-0.113758	7.99239	0.725513	0.394507	0.649984	Hpcal1	Non sig,
Plekho1	0.17217	6.92092	0.724155	0.39495	0.650093	Plekho1	Non sig,
Rpl36a-ps3	0.136836	7.20345	0.723868	0.395044	0.650093	Rpl36a-ps3	Non sig,
Gatad2a	-0.135386	7.36718	0.7228	0.395393	0.65028	Gatad2a	Non sig,
Ccny	0.124403	7.63838	0.717986	0.39697	0.652471	Ccny	Non sig,
Ensa	-0.160348	7.11122	0.717296	0.397197	0.652471	Ensa	Non sig,
Gm14303	0.0729452	9.27479	0.716268	0.397535	0.652638	Gm14303	Non sig,
Capn2	0.105085	8.02683	0.715037	0.397941	0.652917	Capn2	Non sig,
Abl1	0.175759	6.91137	0.712735	0.398701	0.653776	Abl1	Non sig,
Ttc28	-0.140249	7.41554	0.711284	0.399182	0.653991	Ttc28	Non sig,
Gm43333	-0.177805	7.06288	0.711078	0.399322	0.653991	Gm43333	Non sig,
Higd2a	-0.130285	7.30708	0.710196	0.399543	0.653991	Higd2a	Non sig,
Wbp11	-0.169927	6.98648	0.705919	0.400965	0.655468	Wbp11	Non sig,
Gm4613	-0.155505	7.07548	0.705599	0.401072	0.655468	Gm4613	Non sig,
Cst3	-0.114432	9.54956	0.705396	0.401157	0.655468	Cst3	Non sig,
Ppp1r2	-0.0945169	8.58607	0.704597	0.401407	0.655488	Ppp1r2	Non sig,
Ndufa7	-0.115636	7.6125	0.699525	0.403106	0.656199	Ndufa7	Non sig,
Nucks1	-0.145361	7.31145	0.698878	0.403323	0.656199	Nucks1	Non sig,
Larp4b	0.135411	7.34053	0.698484	0.403456	0.656199	Larp4b	Non sig,
Yy1	-0.130977	7.56043	0.698184	0.403557	0.656199	Yy1	Non sig,
Prkar2a	0.171685	6.87432	0.698183	0.403557	0.656199	Prkar2a	Non sig,
U2surp	0.124591	7.51245	0.698099	0.403586	0.656199	U2surp	Non sig,
P2rx4	0.188659	6.81837	0.697797	0.403687	0.656199	P2rx4	Non sig,
Prpf8	0.116987	7.51024	0.696507	0.404122	0.656199	Prpf8	Non sig,
Btg1	0.221055	6.58071	0.696263	0.404208	0.656199	Btg1	Non sig,
Flnb	-0.133242	7.59028	0.696226	0.404217	0.656199	Flnb	Non sig,
Gm6204	-0.14745	7.26954	0.694442	0.40482	0.656792	Gm6204	Non sig,
Etnk1	-0.112427	7.8077	0.689014	0.406661	0.659392	Etnk1	Non sig,
Xiap	-0.0834979	8.92979	0.687644	0.407128	0.659762	Xiap	Non sig,
Pear1	-0.15073	7.14239	0.684496	0.408203	0.660137	Pear1	Non sig,
Dynlrb1	0.113476	7.60227	0.684353	0.408252	0.660137	Dynlrb1	Non sig,
Synj2bp	-0.177379	6.88191	0.684351	0.408253	0.660137	Synj2bp	Non sig,
Ppp1r18	-0.171857	6.95346	0.68417	0.408315	0.660137	Ppp1r18	Non sig,
Pde4b	-0.196553	6.57825	0.682791	0.408789	0.660517	Pde4b	Non sig,
Apaf1	0.174052	6.90295	0.680191	0.409681	0.661302	Apaf1	Non sig,
Ak3	0.194239	6.66846	0.679038	0.410078	0.661302	Ak3	Non sig,
Dnajb9	0.132447	7.53247	0.6771	0.410747	0.661302	Dnajb9	Non sig,
Cybb	-0.369046	5.99865	0.676677	0.410893	0.661302	Cybb	Non sig,
Atp5g1	-0.140399	7.20785	0.676212	0.411054	0.661302	Atp5g1	Non sig,
Ssrp1	-0.141505	7.2044	0.676153	0.411074	0.661302	Ssrp1	Non sig,
Pgk1	0.14162	7.15694	0.67451	0.411643	0.661302	Pgk1	Non sig,
Cttnbp2nl	-0.131277	7.37183	0.674503	0.411645	0.661302	Cttnbp2nl	Non sig,
Zfand3	0.151754	6.89386	0.674226	0.411741	0.661302	Zfand3	Non sig,
Gbp4	0.172524	7.20385	0.674021	0.411816	0.661302	Gbp4	Non sig,
Ggps1	-0.173854	6.98604	0.673703	0.411922	0.661302	Ggps1	Non sig,
Eif3c	-0.109094	7.84884	0.673057	0.412147	0.661302	Eif3c	Non sig,
Nostrin	0.123919	7.80788	0.670724	0.412958	0.661958	Nostrin	Non sig,
Cflar	-0.12469	7.85385	0.670502	0.413035	0.661958	Cflar	Non sig,
Ptma	0.0629964	9.72724	0.667856	0.413958	0.663053	Ptma	Non sig,
Nfe2l1	0.116659	7.56492	0.665261	0.414867	0.664124	Nfe2l1	Non sig,
Tspo	0.164283	6.71416	0.661548	0.416171	0.664895	Tspo	Non sig,
Khdrbs3	-0.140727	7.13993	0.661151	0.416316	0.664895	Khdrbs3	Non sig,
Bod1l	-0.15519	7.40612	0.660818	0.416429	0.664895	Bod1l	Non sig,
Naa15	-0.160608	7.13683	0.660468	0.416552	0.664895	Naa15	Non sig,
Zzef1	-0.170576	6.7899	0.657385	0.417642	0.666249	Zzef1	Non sig,
Gorasp2	-0.160352	6.90943	0.656549	0.417938	0.666337	Gorasp2	Non sig,
G3bp1	-0.116688	7.70775	0.654869	0.418534	0.666902	G3bp1	Non sig,
Med13l	0.153221	7.02462	0.650686	0.420024	0.668891	Med13l	Non sig,
Ptpn1	-0.138692	7.10888	0.649384	0.420489	0.669246	Ptpn1	Non sig,
Cdk13	0.16324	6.84305	0.648384	0.420847	0.669295	Cdk13	Non sig,
Zfp207	0.1148	7.612	0.647554	0.421144	0.669295	Zfp207	Non sig,
Rpl17-ps9	-0.155749	7.00912	0.647268	0.421247	0.669295	Rpl17-ps9	Non sig,
Btf3	-0.152543	7.20081	0.6459	0.421738	0.669691	Btf3	Non sig,
Itga5	-0.130007	7.21217	0.644766	0.422145	0.669953	Itga5	Non sig,
Flt4	-0.0683803	10.2735	0.643332	0.422677	0.670061	Flt4	Non sig,
Wls	-0.100771	7.90846	0.642883	0.422824	0.670061	Wls	Non sig,
Abat	-0.217463	6.61926	0.642558	0.422941	0.670061	Abat	Non sig,
Ubash3b	0.162642	6.91534	0.641121	0.42346	0.670499	Ubash3b	Non sig,
Hmg20b	0.133863	7.06509	0.640439	0.423707	0.670505	Hmg20b	Non sig,
Oxr1	0.143719	7.25956	0.638725	0.424327	0.671103	Oxr1	Non sig,
Mat2b	0.134015	7.29166	0.637841	0.424648	0.671116	Mat2b	Non sig,
Pip5k1a	-0.183416	6.83828	0.636607	0.425096	0.671116	Pip5k1a	Non sig,
Cmas	-0.163236	7.12498	0.635585	0.425468	0.671116	Cmas	Non sig,
Sbno2	-0.184561	6.71372	0.634654	0.425807	0.671116	Sbno2	Non sig,
B230219D22Rik	-0.103448	8.05361	0.634586	0.425832	0.671116	B230219D22Rik	Non sig,
Asxl2	-0.173983	6.9116	0.634328	0.425926	0.671116	Asxl2	Non sig,
Vcp-rs	-0.18128	6.52001	0.633774	0.426128	0.671116	Vcp-rs	Non sig,
Cwc15	-0.117737	7.6553	0.713929	0.426513	0.671116	Cwc15	Non sig,
Dgkh	-0.201578	6.82449	0.632696	0.426522	0.671116	Dgkh	Non sig,
Unc50	0.12608	7.12059	0.630465	0.427338	0.672018	Unc50	Non sig,
Pcm1	0.161259	6.84594	0.629307	0.427763	0.672208	Pcm1	Non sig,
Bnip2	0.0699249	8.96622	0.628809	0.427946	0.672208	Bnip2	Non sig,
Csnk2b	0.0949304	7.85941	0.626681	0.428728	0.673054	Csnk2b	Non sig,
Cdc5l	-0.161169	7.05298	0.625388	0.429205	0.673328	Cdc5l	Non sig,
Pcna	0.139552	7.29867	0.624886	0.42939	0.673328	Pcna	Non sig,
Gas2l1	0.140773	7.07491	0.623544	0.429885	0.673723	Gas2l1	Non sig,
Cxcl10	0.316462	7.93053	0.621158	0.430785	0.674282	Cxcl10	Non sig,
Cdc73	-0.156514	6.92227	0.620715	0.430934	0.674282	Cdc73	Non sig,
Samhd1	0.130202	7.50824	0.620606	0.430974	0.674282	Samhd1	Non sig,
Gm43712	-0.148038	6.83594	0.618335	0.431818	0.67506	Gm43712	Non sig,
Atp6v1f	0.121225	7.30917	0.617954	0.43196	0.67506	Atp6v1f	Non sig,
Rpl6l	-0.127644	7.3592	0.616792	0.432393	0.675355	Rpl6l	Non sig,
Gm6548	0.17148	6.62165	0.612107	0.434146	0.67771	Gm6548	Non sig,
Scamp1	-0.143651	7.07912	0.609449	0.435146	0.678886	Scamp1	Non sig,
Gm15501	0.127486	7.2194	0.607291	0.43596	0.679772	Gm15501	Non sig,
Sp1	0.111922	7.66994	0.601382	0.4382	0.682881	Sp1	Non sig,
Gm7600	-0.183323	6.68826	0.598763	0.439199	0.684052	Gm7600	Non sig,
Sar1a	0.122018	7.43555	0.596524	0.440056	0.685	Sar1a	Non sig,
Gpbp1	-0.165573	6.89731	0.592904	0.441446	0.686777	Gpbp1	Non sig,
Atn1	-0.135279	7.23678	0.590859	0.442235	0.687591	Atn1	Non sig,
Pabpc1	-0.0706667	9.17601	0.590258	0.442467	0.687591	Pabpc1	Non sig,
Atp2c1	0.125141	7.37219	0.588765	0.443044	0.688006	Atp2c1	Non sig,
Kmt2d	0.144529	6.87449	0.588281	0.443232	0.688006	Kmt2d	Non sig,
Scaf11	0.115625	7.5603	0.586882	0.443774	0.68845	Scaf11	Non sig,
Cstb	-0.107608	7.81675	0.586258	0.444017	0.68845	Cstb	Non sig,
Adam17	0.135282	7.00455	0.585259	0.444405	0.688666	Adam17	Non sig,
Arpc1b	0.0787861	8.80426	0.850062	0.446568	0.691629	Arpc1b	Non sig,
Tpd52	0.166833	6.81655	0.578287	0.44713	0.692113	Tpd52	Non sig,
Dag1	-0.0951321	8.11534	0.576756	0.447732	0.692656	Dag1	Non sig,
Gm5781	-0.0960127	8.10459	0.574767	0.448516	0.693481	Gm5781	Non sig,
Fndc3b	-0.102895	7.86599	0.571195	0.449929	0.695074	Fndc3b	Non sig,
Trir	-0.112499	7.64778	0.570891	0.45005	0.695074	Trir	Non sig,
Ube2d1	-0.13045	7.24984	0.569163	0.450736	0.695745	Ube2d1	Non sig,
Cebpg	0.113106	7.66003	0.567712	0.451314	0.696248	Cebpg	Non sig,
Psmb2	-0.0943681	7.81903	0.566803	0.451676	0.696418	Psmb2	Non sig,
Ptges3	-0.133141	7.15222	0.564895	0.452439	0.697205	Ptges3	Non sig,
Drap1	0.0926782	7.82753	0.564138	0.452742	0.697283	Drap1	Non sig,
Kdm5a	0.143383	7.04955	0.562791	0.453281	0.697725	Kdm5a	Non sig,
Mtfr1l	-0.141968	7.05181	0.558295	0.455091	0.699964	Mtfr1l	Non sig,
Mfge8	0.129091	7.50604	0.557253	0.455514	0.699964	Mfge8	Non sig,
Rps11-ps1	0.147487	6.86306	0.557083	0.45558	0.699964	Rps11-ps1	Non sig,
Cd55b	-0.160996	6.93016	0.556475	0.455827	0.699964	Cd55b	Non sig,
Dnaja1	0.0876587	8.19254	0.556041	0.456002	0.699964	Dnaja1	Non sig,
Xaf1	0.161412	7.05168	0.554415	0.456662	0.700587	Xaf1	Non sig,
Eprs	0.134631	7.03757	0.553152	0.457175	0.700985	Eprs	Non sig,
Gm8995	-0.211536	6.35764	0.55027	0.458349	0.702219	Gm8995	Non sig,
Dpy19l4	0.135934	7.29824	0.549929	0.458488	0.702219	Dpy19l4	Non sig,
Cct5	0.127324	7.17312	0.54838	0.459122	0.70259	Cct5	Non sig,
Ctsa	-0.126995	7.05189	0.54785	0.459339	0.70259	Ctsa	Non sig,
0610012G03Rik	0.12588	7.07721	0.575926	0.459577	0.70259	0610012G03Rik	Non sig,
Fam219a	-0.132555	7.19155	0.546853	0.459747	0.70259	Fam219a	Non sig,
Zbtb46	-0.126272	7.55632	0.545341	0.460368	0.70315	Zbtb46	Non sig,
Rab11b	-0.101043	7.62046	0.54386	0.460978	0.703316	Rab11b	Non sig,
Dpp4	-0.0567643	9.87559	0.543636	0.46107	0.703316	Dpp4	Non sig,
Erp44	-0.146447	6.96473	0.543223	0.461241	0.703316	Erp44	Non sig,
Bicd2	-0.145544	7.34667	0.542264	0.461636	0.703531	Bicd2	Non sig,
Imp3	0.08822	8.07948	0.541115	0.462111	0.703866	Imp3	Non sig,
Serp1	0.135607	7.12276	0.538727	0.463101	0.704942	Serp1	Non sig,
Arih1	-0.160993	6.88082	0.538181	0.463328	0.704942	Arih1	Non sig,
Set	-0.107528	7.65851	0.534864	0.464709	0.70647	Set	Non sig,
Abcf1	-0.133651	7.20023	0.534541	0.464843	0.70647	Abcf1	Non sig,
Pgm2	0.130836	6.93619	0.5338	0.465153	0.706551	Pgm2	Non sig,
Mark3	-0.141818	7.08266	0.532554	0.465674	0.706955	Mark3	Non sig,
Ddost	-0.116335	7.36976	0.53152	0.466107	0.707224	Ddost	Non sig,
Rps12-ps5	-0.162677	6.97439	0.760305	0.467278	0.708611	Rps12-ps5	Non sig,
C1qc	-0.193192	6.93914	0.527989	0.467606	0.70872	C1qc	Non sig,
Mia2	0.128527	7.02197	0.526971	0.468021	0.708749	Mia2	Non sig,
Hdac1	0.087263	8.19476	0.526693	0.468139	0.708749	Hdac1	Non sig,
Rps13-ps5	-0.190004	6.67363	0.525799	0.468516	0.708932	Rps13-ps5	Non sig,
Rpl37	-0.0550357	9.33738	0.524606	0.469021	0.709088	Rpl37	Non sig,
Gmfb	0.0997792	7.70108	0.524343	0.469133	0.709088	Gmfb	Non sig,
Fam120a	0.0782693	8.29508	0.518326	0.471694	0.71218	Fam120a	Non sig,
Rpl18	0.0920115	7.75982	0.515042	0.473101	0.713791	Rpl18	Non sig,
Nptn	-0.0987707	8.24512	0.514632	0.473277	0.713791	Nptn	Non sig,
Pim1	0.126833	7.2391	0.512544	0.474179	0.714761	Pim1	Non sig,
Tmem9b	-0.0916298	7.97942	0.511218	0.474748	0.715228	Tmem9b	Non sig,
Rcn2	-0.128875	7.22411	0.508835	0.475779	0.716391	Rcn2	Non sig,
Cpne3	-0.120688	7.53265	0.506278	0.476889	0.717672	Cpne3	Non sig,
Gm11361	-0.0986284	7.64278	0.505166	0.477374	0.718009	Gm11361	Non sig,
Arpc4	-0.122353	7.05578	0.502463	0.478554	0.71861	Arpc4	Non sig,
Tprgl	0.0817604	8.36594	0.502442	0.478564	0.71861	Tprgl	Non sig,
Pkd2	0.132444	6.92037	0.501972	0.478769	0.71861	Pkd2	Non sig,
Setd1b	-0.164904	6.85008	0.501871	0.478813	0.71861	Setd1b	Non sig,
Tnpo1	0.115189	7.40143	0.500829	0.47927	0.718905	Tnpo1	Non sig,
Nol7	0.114799	7.2916	0.499962	0.479651	0.719086	Nol7	Non sig,
Tomm20	-0.139711	7.07465	0.530262	0.479936	0.719123	Tomm20	Non sig,
Hipk2	-0.13495	7.42058	0.497689	0.480655	0.719523	Hipk2	Non sig,
Baz2b	0.12185	7.24989	0.497362	0.480796	0.719523	Baz2b	Non sig,
Gsk3b	0.0824244	8.10044	0.496933	0.480984	0.719523	Gsk3b	Non sig,
Tet3	0.14581	6.87401	0.49424	0.482175	0.720257	Tet3	Non sig,
Pttg1	0.129195	7.23619	0.493704	0.482413	0.720257	Pttg1	Non sig,
Phf3	0.141961	6.9212	0.49367	0.482428	0.720257	Phf3	Non sig,
Casp8	0.0890056	7.84419	0.493468	0.482517	0.720257	Casp8	Non sig,
Enpp4	-0.102434	7.60472	0.492638	0.482886	0.720417	Enpp4	Non sig,
Polr2a	0.126559	7.08184	0.491468	0.483406	0.720585	Polr2a	Non sig,
Ankrd50	0.143869	6.97581	0.490754	0.483724	0.720585	Ankrd50	Non sig,
Clta	-0.0613174	9.22879	0.490627	0.48378	0.720585	Clta	Non sig,
Ifit1	0.305339	6.38436	0.48766	0.485115	0.722183	Ifit1	Non sig,
Ggh	0.135289	6.89477	0.486201	0.485759	0.722752	Ggh	Non sig,
Mpv17	0.141286	6.98582	0.513672	0.486731	0.72381	Mpv17	Non sig,
Nampt	-0.127308	7.27566	0.481027	0.488088	0.724522	Nampt	Non sig,
Sh3bgrl	-0.0923398	7.96168	0.480933	0.488131	0.724522	Sh3bgrl	Non sig,
Ywhaq	0.0947835	7.83297	0.48068	0.488245	0.724522	Ywhaq	Non sig,
Ltbr	-0.0953846	7.49319	0.480649	0.488259	0.724522	Ltbr	Non sig,
Adss	0.128945	6.95673	0.479413	0.488819	0.724964	Adss	Non sig,
Cbfa2t3	0.0957914	8.29242	0.474925	0.490873	0.727241	Cbfa2t3	Non sig,
Xrn2	0.114121	7.42915	0.474879	0.490881	0.727241	Xrn2	Non sig,
Hip1	-0.0979617	7.7673	0.473747	0.491398	0.727617	Hip1	Non sig,
Tmed10	-0.152353	7.0063	0.472879	0.491796	0.727815	Tmed10	Non sig,
Manf	-0.115311	7.26416	0.471598	0.492382	0.728144	Manf	Non sig,
Cd55	-0.0527903	10.1731	0.471245	0.492545	0.728144	Cd55	Non sig,
Vapa	0.0966694	7.82577	0.543153	0.494277	0.730314	Vapa	Non sig,
Tomm7	-0.107954	8.42187	1.15455	0.494642	0.730463	Tomm7	Non sig,
Wsb1	0.114763	7.38546	0.46506	0.495397	0.731187	Wsb1	Non sig,
Sdcbp	-0.0715591	8.8344	0.596429	0.495885	0.731516	Sdcbp	Non sig,
Tm9sf2	0.0807404	8.14131	0.515442	0.496607	0.73219	Tm9sf2	Non sig,
Plac8	0.246927	6.84194	0.461046	0.497276	0.732327	Plac8	Non sig,
Anxa7	-0.102616	7.63456	0.537377	0.497543	0.732327	Anxa7	Non sig,
Prr5l	0.13206	7.1719	0.460337	0.497598	0.732327	Prr5l	Non sig,
Gm6450	-0.147185	6.94219	0.754021	0.49776	0.732327	Gm6450	Non sig,
9530068E07Rik	-0.131345	7.01771	0.454962	0.500115	0.73519	9530068E07Rik	Non sig,
Gm10177	-0.11405	7.41242	0.629893	0.500238	0.73519	Gm10177	Non sig,
Ralbp1	0.111111	7.465	0.450033	0.502445	0.738042	Ralbp1	Non sig,
Cavin1	0.106317	7.39047	0.448995	0.502942	0.738379	Cavin1	Non sig,
Fam174a	0.112821	7.34895	0.448166	0.503333	0.738497	Fam174a	Non sig,
Rpl15-ps2	-0.0963049	7.70724	0.447695	0.503557	0.738497	Rpl15-ps2	Non sig,
Zfp292	0.139428	6.82107	0.443316	0.505651	0.741175	Zfp292	Non sig,
Gabarapl2	0.0807303	7.78139	0.441306	0.506617	0.742026	Gabarapl2	Non sig,
Tef	-0.176004	6.69231	0.44099	0.506769	0.742026	Tef	Non sig,
Atf7	-0.124724	7.07287	0.439489	0.507493	0.742693	Atf7	Non sig,
Orai1	-0.126123	6.90559	0.437841	0.508291	0.743284	Orai1	Non sig,
Hspa1b	0.170586	9.07307	0.437568	0.508435	0.743284	Hspa1b	Non sig,
Dynlt1f	-0.141905	6.81914	0.436559	0.508912	0.743587	Dynlt1f	Non sig,
Smc1a	-0.090725	7.8201	0.431685	0.511286	0.746303	Smc1a	Non sig,
Sat1	0.0993054	7.92868	0.431636	0.511311	0.746303	Sat1	Non sig,
Smad4	0.0892764	7.74954	0.43084	0.5117	0.746396	Smad4	Non sig,
Tsn	-0.0983991	7.56267	0.430401	0.511915	0.746396	Tsn	Non sig,
Rnf7	0.100356	7.56486	0.42861	0.512794	0.747042	Rnf7	Non sig,
Gm13436	-0.118165	6.93382	0.428398	0.512898	0.747042	Gm13436	Non sig,
Ccdc12	0.126821	6.77116	0.427259	0.513459	0.747465	Ccdc12	Non sig,
6430548M08Rik	0.123421	7.21588	0.425991	0.514085	0.74798	6430548M08Rik	Non sig,
Lyz2	-0.20132	7.0114	0.42547	0.514355	0.74798	Lyz2	Non sig,
Ucp2	-0.0580514	9.2362	0.42488	0.514636	0.747995	Ucp2	Non sig,
Fgd6	0.123873	7.07131	0.42424	0.51495	0.748059	Fgd6	Non sig,
Smim15	0.113001	7.191	0.423689	0.515224	0.748062	Smim15	Non sig,
Gm13226	-0.108032	7.10833	0.422902	0.515614	0.748236	Gm13226	Non sig,
Ubald2	-0.126285	7.11162	0.420797	0.516661	0.749362	Ubald2	Non sig,
Ddx39b	0.0894101	7.53084	0.419629	0.517243	0.749812	Ddx39b	Non sig,
Ndufc1	-0.114949	6.92518	0.418984	0.517565	0.749886	Ndufc1	Non sig,
Hnrnpa0	0.0663962	8.50003	0.418028	0.518043	0.749953	Hnrnpa0	Non sig,
Uba1	0.0641895	8.3642	0.419796	0.518154	0.749953	Uba1	Non sig,
Zfp652	0.0937924	7.81914	0.416922	0.518597	0.750201	Zfp652	Non sig,
Rtf1	0.104866	7.35013	0.412289	0.52093	0.752532	Rtf1	Non sig,
Tmbim1	0.109702	7.31778	0.41127	0.521445	0.752532	Tmbim1	Non sig,
Mbnl1	-0.0756881	8.27231	0.410703	0.521732	0.752532	Mbnl1	Non sig,
Ccdc9b	-0.140064	6.92255	0.410001	0.522088	0.752532	Ccdc9b	Non sig,
Nod1	-0.119287	7.10024	0.409971	0.522104	0.752532	Nod1	Non sig,
Cnr2	-0.14648	7.11983	0.409144	0.522523	0.752532	Cnr2	Non sig,
Mtmr6	-0.113662	7.17619	0.409039	0.522577	0.752532	Mtmr6	Non sig,
Pja2	0.0918388	7.65692	0.408794	0.522702	0.752532	Pja2	Non sig,
Ppp4r3b	0.112384	7.21943	0.408474	0.522864	0.752532	Ppp4r3b	Non sig,
Suclg2	-0.137338	6.83855	0.408166	0.523021	0.752532	Suclg2	Non sig,
Fyn	-0.0487065	9.67062	0.40724	0.523492	0.752532	Fyn	Non sig,
Tnrc6b	-0.143523	6.94568	0.406723	0.523756	0.752532	Tnrc6b	Non sig,
Rpl23a	-0.104547	7.53978	0.406562	0.523839	0.752532	Rpl23a	Non sig,
Maea	0.128229	6.72001	0.406203	0.524021	0.752532	Maea	Non sig,
Gna13	0.0942829	7.66717	0.405363	0.524451	0.752758	Gna13	Non sig,
Spop	0.0852859	7.80072	0.401847	0.526255	0.754954	Spop	Non sig,
Oit3	-0.0491457	10.7252	0.400514	0.526952	0.755563	Oit3	Non sig,
Selenot	0.0786351	8.01269	0.465933	0.527616	0.755761	Selenot	Non sig,
Slu7	0.122227	7.04007	0.398799	0.527827	0.755761	Slu7	Non sig,
Jcad	0.10133	7.52813	0.398637	0.527911	0.755761	Jcad	Non sig,
Usp8	0.114753	7.04228	0.397418	0.528543	0.756273	Usp8	Non sig,
Cd52	0.243107	6.33131	0.396571	0.528995	0.756528	Cd52	Non sig,
Psma3	-0.113225	7.20903	0.394843	0.529881	0.757404	Psma3	Non sig,
Gm7043	0.117063	6.54081	0.393784	0.530433	0.757782	Gm7043	Non sig,
Ctdsp1	0.0960854	7.41805	0.414462	0.531058	0.757782	Ctdsp1	Non sig,
Atp6v0a2	0.113714	7.09994	0.392348	0.531184	0.757782	Atp6v0a2	Non sig,
Blvrb	-0.14402	6.96196	0.392236	0.531243	0.757782	Blvrb	Non sig,
Uqcrq	-0.114677	7.50758	0.633795	0.531589	0.757884	Uqcrq	Non sig,
Pafah1b2	0.104375	7.21249	0.390373	0.53222	0.758392	Pafah1b2	Non sig,
Gng12	0.0723694	8.27285	0.404546	0.532663	0.758508	Gng12	Non sig,
Eif1	0.047921	9.29696	0.389173	0.53285	0.758508	Eif1	Non sig,
Cdk17	-0.134214	7.0409	0.38833	0.533294	0.75875	Cdk17	Non sig,
Creb3l2	-0.110842	7.32492	0.387072	0.533958	0.759303	Creb3l2	Non sig,
Arid1a	0.0795296	7.94529	0.385404	0.53484	0.759454	Arid1a	Non sig,
Yap1	-0.095865	7.31326	0.385144	0.534978	0.759454	Yap1	Non sig,
Rps6ka3	-0.121085	7.31388	0.383937	0.535619	0.759454	Rps6ka3	Non sig,
Atp6v1g1	-0.0966862	7.67523	0.427182	0.535667	0.759454	Atp6v1g1	Non sig,
Nrip1	0.132745	7.05147	0.383494	0.535857	0.759454	Nrip1	Non sig,
Fam32a	-0.100817	7.40495	0.383487	0.535858	0.759454	Fam32a	Non sig,
Rasal2	-0.101263	7.83899	0.383062	0.536084	0.759454	Rasal2	Non sig,
Ap3b1	0.119933	6.9374	0.382701	0.536276	0.759454	Ap3b1	Non sig,
Znfx1	-0.138712	7.00292	0.381886	0.53671	0.759454	Znfx1	Non sig,
Hspa4	-0.0965837	7.33772	0.381178	0.537088	0.759454	Hspa4	Non sig,
Actr10	-0.113339	7.02242	0.377073	0.539288	0.761807	Actr10	Non sig,
Pls3	-0.0831655	7.88056	0.377002	0.539325	0.761807	Pls3	Non sig,
Fam91a1	0.114097	7.08894	0.376531	0.539579	0.761807	Fam91a1	Non sig,
Atp6v1e1	-0.0803097	7.73907	0.374974	0.540418	0.762603	Atp6v1e1	Non sig,
Lasp1	0.0725522	8.11203	0.372155	0.541945	0.764079	Lasp1	Non sig,
Dennd6a	0.0879479	7.55906	0.37202	0.542018	0.764079	Dennd6a	Non sig,
Pdia4	-0.114633	6.89787	0.36965	0.543307	0.765506	Pdia4	Non sig,
Gm11808	-0.106827	7.4244	0.367822	0.544306	0.765772	Gm11808	Non sig,
Tob2	0.0912685	7.62965	0.366808	0.544861	0.765772	Tob2	Non sig,
D8Ertd738e	-0.10856	7.15786	0.366764	0.544885	0.765772	D8Ertd738e	Non sig,
Tmem248	-0.126423	6.80844	0.366373	0.5451	0.765772	Tmem248	Non sig,
Rpl35a-ps6	0.0836077	7.59986	0.365956	0.545329	0.765772	Rpl35a-ps6	Non sig,
Sub1	-0.100863	7.49299	0.365658	0.545492	0.765772	Sub1	Non sig,
Gm9616	-0.129247	6.91938	0.365502	0.545578	0.765772	Gm9616	Non sig,
Gvin1	-0.134481	7.41354	0.365277	0.545713	0.765772	Gvin1	Non sig,
Gstm1	0.0892953	8.06741	0.364359	0.546217	0.766065	Gstm1	Non sig,
Bclaf1	-0.0930667	7.70028	0.363869	0.546477	0.766065	Bclaf1	Non sig,
Snx17	-0.116648	6.92122	0.362216	0.547389	0.766247	Snx17	Non sig,
Trim34b	-0.267107	6.46128	0.518388	0.547442	0.766247	Trim34b	Non sig,
Rplp2	-0.0505021	9.24566	0.362103	0.547452	0.766247	Rplp2	Non sig,
Skap2	-0.0927474	7.47494	0.406967	0.547743	0.766247	Skap2	Non sig,
Serpinb6a	0.0481291	9.17379	0.361125	0.547993	0.766247	Serpinb6a	Non sig,
Rab8a	-0.122685	6.91814	0.360175	0.54852	0.766596	Rab8a	Non sig,
Eif4g2	-0.0561	9.00144	0.429122	0.548841	0.766606	Eif4g2	Non sig,
Esd	-0.107818	7.13833	0.358157	0.549642	0.766606	Esd	Non sig,
Ccser2	-0.088565	7.86271	0.355907	0.550898	0.766606	Ccser2	Non sig,
Eef1g	-0.0766237	8.07737	0.425826	0.551039	0.766606	Eef1g	Non sig,
Ndufa3	-0.0958934	7.60959	0.46586	0.551102	0.766606	Ndufa3	Non sig,
Myo18a	-0.0988226	7.48098	0.355474	0.551141	0.766606	Myo18a	Non sig,
Rps4x	0.0398629	9.96086	0.355164	0.551314	0.766606	Rps4x	Non sig,
Crebrf	0.105879	7.38264	0.354455	0.551711	0.766606	Crebrf	Non sig,
Daam1	0.106939	7.11627	0.353768	0.552097	0.766606	Daam1	Non sig,
Gltp	-0.108551	7.24517	0.353632	0.552174	0.766606	Gltp	Non sig,
Cdh5	-0.0389316	9.82822	0.353308	0.552356	0.766606	Cdh5	Non sig,
Snd1	-0.128997	6.74102	0.353208	0.552412	0.766606	Snd1	Non sig,
Neurl3	-0.113738	7.45148	0.353204	0.55242	0.766606	Neurl3	Non sig,
Fgd5	0.0640195	8.37494	0.373784	0.55256	0.766606	Fgd5	Non sig,
Camsap2	-0.100268	7.28613	0.352256	0.552948	0.766606	Camsap2	Non sig,
Itpkb	-0.0778791	8.18696	0.352224	0.552966	0.766606	Itpkb	Non sig,
Raly	-0.116286	7.02394	0.351317	0.553477	0.766828	Raly	Non sig,
Gimap6	-0.0584797	8.99979	0.389735	0.553681	0.766828	Gimap6	Non sig,
Hook3	0.0998446	7.32648	0.349599	0.554449	0.767506	Hook3	Non sig,
Ipo7	0.1109	6.84869	0.347263	0.555775	0.768957	Ipo7	Non sig,
Ppp1r11	0.108684	6.77254	0.346501	0.556208	0.769171	Ppp1r11	Non sig,
Synj1	0.106609	7.03419	0.344913	0.557115	0.769267	Synj1	Non sig,
Clu	-0.232721	6.58107	0.344922	0.557121	0.769267	Clu	Non sig,
Spint2	0.0947521	7.44024	0.344452	0.557378	0.769267	Spint2	Non sig,
Rab12	0.0656238	8.2206	0.344429	0.557391	0.769267	Rab12	Non sig,
Ftl1-ps1	-0.0882918	7.67768	0.339718	0.560099	0.772617	Ftl1-ps1	Non sig,
Rpl5	0.0424596	9.61695	0.337241	0.561533	0.774209	Rpl5	Non sig,
Atp6v1a	-0.0940032	7.91595	0.490581	0.562639	0.775348	Atp6v1a	Non sig,
Cul3	0.080169	7.68697	0.333382	0.56378	0.776533	Cul3	Non sig,
Il10rb	-0.0915666	7.45326	0.332808	0.564116	0.776608	Il10rb	Non sig,
Clec4f	0.155052	6.59588	0.332055	0.56456	0.776832	Clec4f	Non sig,
Kif3a	0.140367	6.75901	0.331337	0.564978	0.777021	Kif3a	Non sig,
Ankrd13a	0.108978	6.9989	0.330416	0.56552	0.777121	Ankrd13a	Non sig,
Mfap1a	-0.101521	7.17193	0.330256	0.565613	0.777121	Mfap1a	Non sig,
Otud4	0.12791	6.79597	0.328227	0.56681	0.778059	Otud4	Non sig,
Fam222b	0.0946922	7.33765	0.327951	0.566973	0.778059	Fam222b	Non sig,
Tob1	-0.1367	7.27285	0.327683	0.567141	0.778059	Tob1	Non sig,
Btbd7	-0.103183	7.38658	0.32642	0.567879	0.778685	Btbd7	Non sig,
Gm15590	-0.10478	7.23115	0.325417	0.568475	0.778968	Gm15590	Non sig,
Napa	-0.096885	7.09472	0.325123	0.568649	0.778968	Napa	Non sig,
Rnf167	-0.120603	6.83429	0.322885	0.569983	0.7797	Rnf167	Non sig,
Chmp3	0.0736766	7.73536	0.322571	0.57017	0.7797	Chmp3	Non sig,
Arpp19	-0.102222	7.24307	0.322361	0.570296	0.7797	Arpp19	Non sig,
Calu	-0.0716977	8.59705	0.53845	0.570418	0.7797	Calu	Non sig,
Rps3a2	-0.0980448	7.48991	0.416663	0.570778	0.7797	Rps3a2	Non sig,
Cox7b	-0.0946441	7.30203	0.32139	0.570877	0.7797	Cox7b	Non sig,
Acadl	-0.0911527	7.51035	0.320287	0.571538	0.779884	Acadl	Non sig,
Arid5b	0.137677	6.63883	0.319957	0.571736	0.779884	Arid5b	Non sig,
Gm45432	0.101609	7.06464	0.31983	0.571859	0.779884	Gm45432	Non sig,
Ddx46	0.106298	7.00159	0.319269	0.57215	0.779897	Ddx46	Non sig,
Ssr2	-0.0934867	7.05371	0.317868	0.572995	0.780544	Ssr2	Non sig,
Copa	-0.0665517	8.24656	0.317544	0.57319	0.780544	Copa	Non sig,
Gm12254	-0.0952861	7.24208	0.316562	0.573784	0.780791	Gm12254	Non sig,
Eif3i	0.0886926	7.24491	0.316309	0.573937	0.780791	Eif3i	Non sig,
Celf1	0.074912	7.76523	0.315779	0.574258	0.780844	Celf1	Non sig,
Klhl9	-0.114208	6.93896	0.31524	0.574585	0.780904	Klhl9	Non sig,
Rpl13-ps1	0.108513	7.0996	0.448101	0.576106	0.782443	Rpl13-ps1	Non sig,
Prpf6	-0.140714	6.64726	0.312448	0.576284	0.782443	Prpf6	Non sig,
Insig2	-0.110834	6.96237	0.311732	0.576721	0.782652	Insig2	Non sig,
Hypk	0.105448	6.86897	0.308608	0.578636	0.784484	Hypk	Non sig,
Gm3379	0.0757385	7.78312	0.308605	0.578639	0.784484	Gm3379	Non sig,
Inpp5a	0.0949935	7.40133	0.307789	0.579141	0.784485	Inpp5a	Non sig,
Dynll2	-0.0759579	7.69383	0.307682	0.579207	0.784485	Dynll2	Non sig,
Cat	-0.131782	7.03923	0.306427	0.579984	0.785152	Cat	Non sig,
M6pr	0.0758738	7.68566	0.304512	0.581168	0.786369	M6pr	Non sig,
Scamp2	-0.103192	6.90719	0.301979	0.582744	0.788117	Scamp2	Non sig,
Ppp3cb	-0.11778	6.9054	0.300413	0.583723	0.789054	Ppp3cb	Non sig,
Parp14	0.110181	7.31529	0.299151	0.584514	0.789738	Parp14	Non sig,
Akt1	0.0684855	8.05708	0.298299	0.58505	0.790075	Akt1	Non sig,
Brk1	0.072013	7.56883	0.297599	0.585491	0.790284	Brk1	Non sig,
Sdhc	0.0968577	7.00221	0.297089	0.585812	0.790331	Sdhc	Non sig,
Rpl38-ps2	-0.0692017	7.74299	0.296165	0.586395	0.790503	Rpl38-ps2	Non sig,
Efr3a	0.0969262	7.32597	0.295786	0.586635	0.790503	Efr3a	Non sig,
Hbb-bs	-0.341616	6.13928	0.295546	0.586797	0.790503	Hbb-bs	Non sig,
Cox7a2l	0.0775833	7.70947	0.294434	0.587492	0.791052	Cox7a2l	Non sig,
Slc25a11	-0.0968945	6.99159	0.293583	0.588032	0.791394	Slc25a11	Non sig,
Gm12396	0.0768682	7.51164	0.292754	0.588559	0.791718	Gm12396	Non sig,
Aamp	0.0704567	7.71802	0.29178	0.58918	0.792168	Aamp	Non sig,
Ndufs2	-0.110959	7.15941	0.380577	0.58962	0.792206	Ndufs2	Non sig,
[truncated: 703 more rows]

## Sheet: Figure 2c
zonation_coordinate	gene	Average expression	lobule_layer		zonation_coordinate	gene	Average expression	lobule_layer
0	Plpp1	2.12675	L1-L3		0	Galnt15	0	L1-L3
0.0419982	Plpp1	0	L1-L3		0.0419982	Galnt15	0	L1-L3
0.0575824	Plpp1	2.98633	L1-L3		0.0575824	Galnt15	0.832293	L1-L3
0.0649199	Plpp1	1.36314	L1-L3		0.0649199	Galnt15	0	L1-L3
0.100976	Plpp1	0	L1-L3		0.100976	Galnt15	0	L1-L3
0.113227	Plpp1	3.41388	L1-L3		0.113227	Galnt15	0	L1-L3
0.11524	Plpp1	2.74876	L1-L3		0.11524	Galnt15	0	L1-L3
0.116139	Plpp1	0	L1-L3		0.116139	Galnt15	0	L1-L3
0.121325	Plpp1	3.3552	L1-L3		0.121325	Galnt15	0.222797	L1-L3
0.121577	Plpp1	2.58199	L1-L3		0.121577	Galnt15	0.221513	L1-L3
0.131117	Plpp1	2.60916	L1-L3		0.131117	Galnt15	0	L1-L3
0.132751	Plpp1	2.11349	L1-L3		0.132751	Galnt15	0.182352	L1-L3
0.143376	Plpp1	2.07546	L1-L3		0.143376	Galnt15	0.190567	L1-L3
0.146935	Plpp1	7.73242	L1-L3		0.146935	Galnt15	0	L1-L3
0.151326	Plpp1	2.93578	L1-L3		0.151326	Galnt15	0	L1-L3
0.153941	Plpp1	2.03264	L1-L3		0.153941	Galnt15	0	L1-L3
0.154247	Plpp1	2.03077	L1-L3		0.154247	Galnt15	0	L1-L3
0.155962	Plpp1	1.54253	L1-L3		0.155962	Galnt15	0	L1-L3
0.160585	Plpp1	1.88164	L1-L3		0.160585	Galnt15	0	L1-L3
0.161267	Plpp1	1.97785	L1-L3		0.161267	Galnt15	0	L1-L3
0.163669	Plpp1	1.60334	L1-L3		0.163669	Galnt15	0.984385	L1-L3
0.163731	Plpp1	2.82544	L1-L3		0.163731	Galnt15	0	L1-L3
0.163808	Plpp1	3.73506	L1-L3		0.163808	Galnt15	0	L1-L3
0.170994	Plpp1	2.99027	L1-L3		0.170994	Galnt15	0.229316	L1-L3
0.178856	Plpp1	0.635647	L1-L3		0.178856	Galnt15	1.6053	L1-L3
0.18111	Plpp1	1.29371	L1-L3		0.18111	Galnt15	0.595486	L1-L3
0.182076	Plpp1	1.85041	L1-L3		0.182076	Galnt15	0.451692	L1-L3
0.182731	Plpp1	4.77232	L1-L3		0.182731	Galnt15	0.151323	L1-L3
0.182911	Plpp1	0.877886	L1-L3		0.182911	Galnt15	0	L1-L3
0.183596	Plpp1	1.76243	L1-L3		0.183596	Galnt15	0	L1-L3
0.188744	Plpp1	6.07044	L1-L3		0.188744	Galnt15	0	L1-L3
0.191074	Plpp1	2.57424	L1-L3		0.191074	Galnt15	1.50293	L1-L3
0.195	Plpp1	4.39636	L1-L3		0.195	Galnt15	0	L1-L3
0.196624	Plpp1	2.54594	L1-L3		0.196624	Galnt15	0	L1-L3
0.198746	Plpp1	1.38122	L1-L3		0.198746	Galnt15	0	L1-L3
0.198883	Plpp1	2.35721	L1-L3		0.198883	Galnt15	0	L1-L3
0.199756	Plpp1	5.39394	L1-L3		0.199756	Galnt15	0.464425	L1-L3
0.199942	Plpp1	5.42972	L1-L3		0.199942	Galnt15	0.0828288	L1-L3
0.200516	Plpp1	5.09253	L1-L3		0.200516	Galnt15	0.388252	L1-L3
0.200646	Plpp1	2.07323	L1-L3		0.200646	Galnt15	0	L1-L3
0.201014	Plpp1	1.73242	L1-L3		0.201014	Galnt15	0	L1-L3
0.20161	Plpp1	3.81292	L1-L3		0.20161	Galnt15	0.492447	L1-L3
0.203803	Plpp1	6.34973	L1-L3		0.203803	Galnt15	0	L1-L3
0.206401	Plpp1	3.1085	L1-L3		0.206401	Galnt15	0	L1-L3
0.206572	Plpp1	5.62663	L1-L3		0.206572	Galnt15	0.219005	L1-L3
0.207926	Plpp1	2.05487	L1-L3		0.207926	Galnt15	0.336288	L1-L3
0.210645	Plpp1	1.33092	L1-L3		0.210645	Galnt15	0	L1-L3
0.216856	Plpp1	2.44088	L1-L3		0.216856	Galnt15	0.244588	L1-L3
0.216966	Plpp1	3.61455	L1-L3		0.216966	Galnt15	0.16986	L1-L3
0.217275	Plpp1	3.7659	L1-L3		0.217275	Galnt15	0	L1-L3
0.219136	Plpp1	3.05713	L1-L3		0.219136	Galnt15	0.613522	L1-L3
0.22106	Plpp1	2.70534	L1-L3		0.22106	Galnt15	0.20132	L1-L3
0.221086	Plpp1	2.0543	L1-L3		0.221086	Galnt15	0	L1-L3
0.221885	Plpp1	2.17802	L1-L3		0.221885	Galnt15	1.1163	L1-L3
0.222429	Plpp1	1.8996	L1-L3		0.222429	Galnt15	0.247857	L1-L3
0.22805	Plpp1	1.40909	L1-L3		0.22805	Galnt15	0.392203	L1-L3
0.228567	Plpp1	5.94947	L1-L3		0.228567	Galnt15	0.712495	L1-L3
0.22875	Plpp1	3.84431	L1-L3		0.22875	Galnt15	0.339848	L1-L3
0.229904	Plpp1	0	L1-L3		0.229904	Galnt15	0	L1-L3
0.232911	Plpp1	5.85412	L1-L3		0.232911	Galnt15	0	L1-L3
0.233009	Plpp1	5.75756	L1-L3		0.233009	Galnt15	0	L1-L3
0.233704	Plpp1	1.24082	L1-L3		0.233704	Galnt15	0.687133	L1-L3
0.234064	Plpp1	2.06405	L1-L3		0.234064	Galnt15	0	L1-L3
0.235425	Plpp1	0.830678	L1-L3		0.235425	Galnt15	0.768733	L1-L3
0.23545	Plpp1	7.69144	L1-L3		0.23545	Galnt15	0	L1-L3
0.23648	Plpp1	4.7739	L1-L3		0.23648	Galnt15	0	L1-L3
0.236839	Plpp1	4.00018	L1-L3		0.236839	Galnt15	0.129576	L1-L3
0.236932	Plpp1	0	L1-L3		0.236932	Galnt15	0	L1-L3
0.243056	Plpp1	2.59125	L1-L3		0.243056	Galnt15	0.163271	L1-L3
0.245499	Plpp1	2.7565	L1-L3		0.245499	Galnt15	0.425709	L1-L3
0.246564	Plpp1	2.84238	L1-L3		0.246564	Galnt15	0	L1-L3
0.246902	Plpp1	2.55105	L1-L3		0.246902	Galnt15	0	L1-L3
0.247202	Plpp1	2.73036	L1-L3		0.247202	Galnt15	0	L1-L3
0.250172	Plpp1	2.02927	L1-L3		0.250172	Galnt15	0.154357	L1-L3
0.250415	Plpp1	3.18484	L1-L3		0.250415	Galnt15	0	L1-L3
0.250446	Plpp1	0.39268	L1-L3		0.250446	Galnt15	0	L1-L3
0.251262	Plpp1	0.901538	L1-L3		0.251262	Galnt15	0	L1-L3
0.252026	Plpp1	3.39909	L1-L3		0.252026	Galnt15	0.79783	L1-L3
0.253213	Plpp1	3.9088	L1-L3		0.253213	Galnt15	0.134816	L1-L3
0.255203	Plpp1	1.7733	L1-L3		0.255203	Galnt15	0.613055	L1-L3
0.255266	Plpp1	4.53254	L1-L3		0.255266	Galnt15	0.354108	L1-L3
0.256048	Plpp1	0	L1-L3		0.256048	Galnt15	2.003	L1-L3
0.256452	Plpp1	3.78611	L1-L3		0.256452	Galnt15	0.16749	L1-L3
0.256838	Plpp1	0.567795	L1-L3		0.256838	Galnt15	0	L1-L3
0.257279	Plpp1	3.58258	L1-L3		0.257279	Galnt15	0.15515	L1-L3
0.257335	Plpp1	5.49429	L1-L3		0.257335	Galnt15	0	L1-L3
0.257412	Plpp1	3.18629	L1-L3		0.257412	Galnt15	0.781298	L1-L3
0.260183	Plpp1	3.74403	L1-L3		0.260183	Galnt15	0	L1-L3
0.260769	Plpp1	1.79986	L1-L3		0.260769	Galnt15	0	L1-L3
0.262949	Plpp1	0	L1-L3		0.262949	Galnt15	0	L1-L3
0.263006	Plpp1	0.697034	L1-L3		0.263006	Galnt15	0.185154	L1-L3
0.263129	Plpp1	2.29403	L1-L3		0.263129	Galnt15	0	L1-L3
0.263571	Plpp1	2.20544	L1-L3		0.263571	Galnt15	0	L1-L3
0.264854	Plpp1	1.63835	L1-L3		0.264854	Galnt15	0.486029	L1-L3
0.265704	Plpp1	1.68696	L1-L3		0.265704	Galnt15	0.708946	L1-L3
0.265855	Plpp1	1.80848	L1-L3		0.265855	Galnt15	0	L1-L3
0.266813	Plpp1	2.54753	L1-L3		0.266813	Galnt15	0.290929	L1-L3
0.268361	Plpp1	1.7449	L1-L3		0.268361	Galnt15	0.0961751	L1-L3
0.269033	Plpp1	0.270673	L1-L3		0.269033	Galnt15	0	L1-L3
0.269397	Plpp1	1.09866	L1-L3		0.269397	Galnt15	0	L1-L3
0.272205	Plpp1	2.57181	L1-L3		0.272205	Galnt15	0.242665	L1-L3
0.272767	Plpp1	1.84809	L1-L3		0.272767	Galnt15	2.98778	L1-L3
0.272865	Plpp1	3.65677	L1-L3		0.272865	Galnt15	0	L1-L3
0.275284	Plpp1	2.66569	L1-L3		0.275284	Galnt15	0	L1-L3
0.275988	Plpp1	3.27461	L1-L3		0.275988	Galnt15	0	L1-L3
0.276078	Plpp1	0	L1-L3		0.276078	Galnt15	1.41965	L1-L3
0.276156	Plpp1	2.59612	L1-L3		0.276156	Galnt15	0	L1-L3
0.277737	Plpp1	0	L1-L3		0.277737	Galnt15	0	L1-L3
0.27892	Plpp1	0	L1-L3		0.27892	Galnt15	0	L1-L3
0.279923	Plpp1	4.63437	L1-L3		0.279923	Galnt15	0.0506801	L1-L3
0.280086	Plpp1	3.51176	L1-L3		0.280086	Galnt15	0.392426	L1-L3
0.282615	Plpp1	0	L1-L3		0.282615	Galnt15	0	L1-L3
0.28294	Plpp1	4.20268	L1-L3		0.28294	Galnt15	0	L1-L3
0.283259	Plpp1	2.14897	L1-L3		0.283259	Galnt15	0	L1-L3
0.283484	Plpp1	1.28043	L1-L3		0.283484	Galnt15	0.604976	L1-L3
0.284205	Plpp1	3.18083	L1-L3		0.284205	Galnt15	0.24253	L1-L3
0.288446	Plpp1	1.94569	L1-L3		0.288446	Galnt15	0.292483	L1-L3
0.289065	Plpp1	2.01476	L1-L3		0.289065	Galnt15	0	L1-L3
0.29078	Plpp1	5.93122	L1-L3		0.29078	Galnt15	0	L1-L3
0.290999	Plpp1	3.0719	L1-L3		0.290999	Galnt15	0.151824	L1-L3
0.291427	Plpp1	2.14616	L1-L3		0.291427	Galnt15	0	L1-L3
0.292268	Plpp1	3.73727	L1-L3		0.292268	Galnt15	0	L1-L3
0.292698	Plpp1	1.25265	L1-L3		0.292698	Galnt15	0.644745	L1-L3
0.292837	Plpp1	1.25313	L1-L3		0.292837	Galnt15	0.60507	L1-L3
0.293463	Plpp1	2.11581	L1-L3		0.293463	Galnt15	0.160174	L1-L3
0.293553	Plpp1	1.90405	L1-L3		0.293553	Galnt15	0	L1-L3
0.29388	Plpp1	1.77659	L1-L3		0.29388	Galnt15	0.587165	L1-L3
0.295377	Plpp1	3.50304	L1-L3		0.295377	Galnt15	1.9322	L1-L3
0.295434	Plpp1	3.34483	L1-L3		0.295434	Galnt15	0	L1-L3
0.296288	Plpp1	4.28214	L1-L3		0.296288	Galnt15	0.0609095	L1-L3
0.296563	Plpp1	4.15292	L1-L3		0.296563	Galnt15	0.57551	L1-L3
0.296907	Plpp1	2.65845	L1-L3		0.296907	Galnt15	0.143653	L1-L3
0.297168	Plpp1	6.74984	L1-L3		0.297168	Galnt15	0.619272	L1-L3
0.297201	Plpp1	2.80707	L1-L3		0.297201	Galnt15	0.745985	L1-L3
0.297211	Plpp1	1.66101	L1-L3		0.297211	Galnt15	0	L1-L3
0.29756	Plpp1	1.67013	L1-L3		0.29756	Galnt15	0	L1-L3
0.299153	Plpp1	1.65755	L1-L3		0.299153	Galnt15	3.68135	L1-L3
0.300031	Plpp1	2.81765	L4		0.300031	Galnt15	0	L4
0.301171	Plpp1	4.44661	L4		0.301171	Galnt15	0	L4
0.301906	Plpp1	2.04193	L4		0.301906	Galnt15	0.207867	L4
0.302493	Plpp1	2.95619	L4		0.302493	Galnt15	0.261561	L4
0.302768	Plpp1	5.92592	L4		0.302768	Galnt15	0	L4
0.302821	Plpp1	2.4431	L4		0.302821	Galnt15	1.36803	L4
0.302902	Plpp1	2.48446	L4		0.302902	Galnt15	0.578938	L4
0.303084	Plpp1	3.25463	L4		0.303084	Galnt15	0	L4
0.304536	Plpp1	1.61668	L4		0.304536	Galnt15	0	L4
0.304709	Plpp1	3.57276	L4		0.304709	Galnt15	0.77744	L4
0.304909	Plpp1	2.57145	L4		0.304909	Galnt15	0.155135	L4
0.305363	Plpp1	3.20907	L4		0.305363	Galnt15	2.18462	L4
0.305409	Plpp1	2.46123	L4		0.305409	Galnt15	0.545656	L4
0.305637	Plpp1	2.83387	L4		0.305637	Galnt15	0	L4
0.306792	Plpp1	3.08464	L4		0.306792	Galnt15	0.720328	L4
0.306877	Plpp1	2.5744	L4		0.306877	Galnt15	0	L4
0.30738	Plpp1	1.02289	L4		0.30738	Galnt15	0	L4
0.307497	Plpp1	3.49102	L4		0.307497	Galnt15	0	L4
0.307919	Plpp1	1.92989	L4		0.307919	Galnt15	0	L4
0.309503	Plpp1	3.34867	L4		0.309503	Galnt15	0.0559197	L4
0.310063	Plpp1	1.7604	L4		0.310063	Galnt15	0	L4
0.310884	Plpp1	2.40038	L4		0.310884	Galnt15	0	L4
0.311431	Plpp1	1.50186	L4		0.311431	Galnt15	1.15962	L4
0.312546	Plpp1	2.86328	L4		0.312546	Galnt15	0.0621079	L4
0.312644	Plpp1	6.41849	L4		0.312644	Galnt15	0	L4
0.312683	Plpp1	4.89529	L4		0.312683	Galnt15	0	L4
0.313053	Plpp1	2.07785	L4		0.313053	Galnt15	0.358295	L4
0.313456	Plpp1	4.17066	L4		0.313456	Galnt15	0.296793	L4
0.313881	Plpp1	2.51962	L4		0.313881	Galnt15	0	L4
0.315304	Plpp1	4.62376	L4		0.315304	Galnt15	0.25661	L4
0.315895	Plpp1	2.0863	L4		0.315895	Galnt15	0.783422	L4
0.316322	Plpp1	1.58994	L4		0.316322	Galnt15	0	L4
0.316368	Plpp1	5.20072	L4		0.316368	Galnt15	0	L4
0.318121	Plpp1	1.94756	L4		0.318121	Galnt15	0.279877	L4
0.318512	Plpp1	3.87469	L4		0.318512	Galnt15	1.10132	L4
0.318964	Plpp1	1.72266	L4		0.318964	Galnt15	0	L4
0.319091	Plpp1	4.35551	L4		0.319091	Galnt15	0.509785	L4
0.319146	Plpp1	1.74069	L4		0.319146	Galnt15	0.281278	L4
0.319318	Plpp1	2.92878	L4		0.319318	Galnt15	0	L4
0.319878	Plpp1	2.08654	L4		0.319878	Galnt15	0	L4
0.320087	Plpp1	2.7073	L4		0.320087	Galnt15	0	L4
0.320154	Plpp1	2.36177	L4		0.320154	Galnt15	0	L4
0.320916	Plpp1	3.73923	L4		0.320916	Galnt15	0	L4
0.321071	Plpp1	3.86471	L4		0.321071	Galnt15	0	L4
0.321136	Plpp1	1.07883	L4		0.321136	Galnt15	0.713776	L4
0.324031	Plpp1	2.38171	L4		0.324031	Galnt15	0	L4
0.324484	Plpp1	4.39916	L4		0.324484	Galnt15	0	L4
0.325412	Plpp1	2.28628	L4		0.325412	Galnt15	0.475964	L4
0.327458	Plpp1	0.773603	L4		0.327458	Galnt15	0.68403	L4
0.328426	Plpp1	2.85302	L4		0.328426	Galnt15	0.567086	L4
0.328728	Plpp1	2.09009	L4		0.328728	Galnt15	0	L4
0.328827	Plpp1	2.19957	L4		0.328827	Galnt15	0	L4
0.329414	Plpp1	3.79819	L4		0.329414	Galnt15	0	L4
0.330709	Plpp1	2.55515	L4		0.330709	Galnt15	0.381483	L4
0.330799	Plpp1	2.90099	L4		0.330799	Galnt15	1.06022	L4
0.331272	Plpp1	2.11103	L4		0.331272	Galnt15	0.41421	L4
0.331596	Plpp1	2.58404	L4		0.331596	Galnt15	0.173476	L4
0.332116	Plpp1	2.29062	L4		0.332116	Galnt15	0	L4
0.33269	Plpp1	2.69332	L4		0.33269	Galnt15	0	L4
0.33406	Plpp1	2.7765	L4		0.33406	Galnt15	2.19357	L4
0.334317	Plpp1	3.5666	L4		0.334317	Galnt15	0	L4
0.335433	Plpp1	4.32655	L4		0.335433	Galnt15	0.185466	L4
0.336676	Plpp1	3.78353	L4		0.336676	Galnt15	0	L4
0.336783	Plpp1	3.10864	L4		0.336783	Galnt15	1.49536	L4
0.33811	Plpp1	1.78481	L4		0.33811	Galnt15	0	L4
0.338146	Plpp1	2.086	L4		0.338146	Galnt15	0.168822	L4
0.338287	Plpp1	2.12882	L4		0.338287	Galnt15	0	L4
0.339359	Plpp1	4.20837	L4		0.339359	Galnt15	0	L4
0.340285	Plpp1	2.78085	L4		0.340285	Galnt15	0.363689	L4
0.340976	Plpp1	3.56673	L4		0.340976	Galnt15	1.10448	L4
0.341286	Plpp1	1.14341	L4		0.341286	Galnt15	0.349772	L4
0.342553	Plpp1	2.55295	L4		0.342553	Galnt15	0	L4
0.342588	Plpp1	1.91013	L4		0.342588	Galnt15	0	L4
0.342991	Plpp1	3.06859	L4		0.342991	Galnt15	0	L4
0.343678	Plpp1	2.07533	L4		0.343678	Galnt15	0.233198	L4
0.344201	Plpp1	3.97139	L4		0.344201	Galnt15	0.246814	L4
0.345836	Plpp1	1.79067	L4		0.345836	Galnt15	0.804573	L4
0.345839	Plpp1	6.01443	L4		0.345839	Galnt15	0	L4
0.346012	Plpp1	1.65959	L4		0.346012	Galnt15	0.316085	L4
0.347115	Plpp1	1.18815	L4		0.347115	Galnt15	0	L4
0.347399	Plpp1	3.93804	L4		0.347399	Galnt15	0	L4
0.348078	Plpp1	0.982831	L4		0.348078	Galnt15	0.434082	L4
0.348855	Plpp1	2.83987	L4		0.348855	Galnt15	0.0794161	L4
0.349434	Plpp1	1.87886	L4		0.349434	Galnt15	0.0714633	L4
0.349784	Plpp1	1.17993	L4		0.349784	Galnt15	0	L4
0.349923	Plpp1	1.45104	L4		0.349923	Galnt15	0.629984	L4
0.350289	Plpp1	4.45321	L4		0.350289	Galnt15	0.33242	L4
0.350519	Plpp1	0	L4		0.350519	Galnt15	0	L4
0.350653	Plpp1	1.56924	L4		0.350653	Galnt15	2.04884	L4
0.351038	Plpp1	3.66552	L4		0.351038	Galnt15	0	L4
0.351692	Plpp1	2.98402	L4		0.351692	Galnt15	1.71981	L4
0.353711	Plpp1	2.00875	L4		0.353711	Galnt15	3.58324	L4
0.353887	Plpp1	1.94278	L4		0.353887	Galnt15	0.468999	L4
0.354363	Plpp1	0.598623	L4		0.354363	Galnt15	0.598623	L4
0.354747	Plpp1	1.75131	L4		0.354747	Galnt15	0	L4
0.355541	Plpp1	1.45145	L4		0.355541	Galnt15	0.402253	L4
0.355985	Plpp1	2.27687	L4		0.355985	Galnt15	0	L4
0.356297	Plpp1	3.23368	L4		0.356297	Galnt15	0.179733	L4
0.35633	Plpp1	1.62859	L4		0.35633	Galnt15	2.09772	L4
0.356539	Plpp1	2.62792	L4		0.356539	Galnt15	0.501211	L4
0.356565	Plpp1	5.07119	L4		0.356565	Galnt15	0	L4
0.357492	Plpp1	0.930233	L4		0.357492	Galnt15	0.310078	L4
0.357586	Plpp1	3.09348	L4		0.357586	Galnt15	0.0732826	L4
0.357696	Plpp1	3.23121	L4		0.357696	Galnt15	0	L4
0.357873	Plpp1	5.69063	L4		0.357873	Galnt15	0.287351	L4
0.35801	Plpp1	3.33133	L4		0.35801	Galnt15	0.101806	L4
0.358065	Plpp1	0.743716	L4		0.358065	Galnt15	0	L4
0.358293	Plpp1	1.73393	L4		0.358293	Galnt15	0.792958	L4
0.359858	Plpp1	3.14248	L4		0.359858	Galnt15	0.758621	L4
0.360065	Plpp1	0.641128	L4		0.360065	Galnt15	0.408664	L4
0.360651	Plpp1	2.91574	L4		0.360651	Galnt15	1.09598	L4
0.360774	Plpp1	1.86385	L4		0.360774	Galnt15	0.859993	L4
0.360878	Plpp1	2.83497	L4		0.360878	Galnt15	0.466403	L4
0.360978	Plpp1	2.52893	L4		0.360978	Galnt15	0.543782	L4
0.361155	Plpp1	2.27215	L4		0.361155	Galnt15	0.280962	L4
0.3614	Plpp1	8.59015	L4		0.3614	Galnt15	0	L4
0.361537	Plpp1	1.83873	L4		0.361537	Galnt15	0	L4
0.361669	Plpp1	2.18491	L4		0.361669	Galnt15	0	L4
0.361693	Plpp1	1.55102	L4		0.361693	Galnt15	1.30074	L4
0.362182	Plpp1	2.20169	L4		0.362182	Galnt15	0.269271	L4
0.362369	Plpp1	2.5333	L4		0.362369	Galnt15	0	L4
0.363575	Plpp1	4.03475	L4		0.363575	Galnt15	0	L4
0.363722	Plpp1	2.10909	L4		0.363722	Galnt15	0.341732	L4
0.364293	Plpp1	0.897113	L4		0.364293	Galnt15	0.880747	L4
0.364979	Plpp1	1.62981	L4		0.364979	Galnt15	1.46097	L4
0.365397	Plpp1	3.29667	L4		0.365397	Galnt15	1.32328	L4
0.366228	Plpp1	1.81432	L4		0.366228	Galnt15	0	L4
0.366283	Plpp1	0.511143	L4		0.366283	Galnt15	0.668092	L4
0.367211	Plpp1	1.64371	L4		0.367211	Galnt15	0.652554	L4
0.367603	Plpp1	3.7024	L4		0.367603	Galnt15	0.657505	L4
0.367969	Plpp1	2.69088	L4		0.367969	Galnt15	0.420239	L4
0.368142	Plpp1	0	L4		0.368142	Galnt15	2.34907	L4
0.368393	Plpp1	5.16971	L4		0.368393	Galnt15	0.540833	L4
0.368442	Plpp1	1.78859	L4		0.368442	Galnt15	1.68526	L4
0.36846	Plpp1	4.63483	L4		0.36846	Galnt15	0.205354	L4
0.368641	Plpp1	2.23136	L4		0.368641	Galnt15	0.379043	L4
0.369456	Plpp1	1.92503	L4		0.369456	Galnt15	0.342924	L4
0.369568	Plpp1	2.62937	L4		0.369568	Galnt15	0.194476	L4
0.37086	Plpp1	1.45824	L4		0.37086	Galnt15	1.83345	L4
0.371049	Plpp1	2.33865	L4		0.371049	Galnt15	0.22825	L4
0.37118	Plpp1	2.60494	L4		0.37118	Galnt15	3.26466	L4
0.371816	Plpp1	3.20218	L4		0.371816	Galnt15	1.03258	L4
0.371976	Plpp1	3.59064	L4		0.371976	Galnt15	1.8699	L4
0.372357	Plpp1	1.75571	L4		0.372357	Galnt15	1.08505	L4
0.372402	Plpp1	7.64526	L4		0.372402	Galnt15	15.2905	L4
0.372466	Plpp1	1.96792	L4		0.372466	Galnt15	0.151213	L4
0.372636	Plpp1	2.1431	L4		0.372636	Galnt15	1.52061	L4
0.372725	Plpp1	0.5284	L4		0.372725	Galnt15	0	L4
0.372947	Plpp1	2.24927	L4		0.372947	Galnt15	0.281793	L4
0.373431	Plpp1	1.05119	L4		0.373431	Galnt15	0	L4
0.373438	Plpp1	2.77044	L4		0.373438	Galnt15	0.389181	L4
0.373678	Plpp1	0.986972	L4		0.373678	Galnt15	0	L4
0.374	Plpp1	2.30724	L4		0.374	Galnt15	0	L4
0.374539	Plpp1	1.5535	L4		0.374539	Galnt15	1.10134	L4
0.37462	Plpp1	3.39081	L4		0.37462	Galnt15	0.357038	L4
0.37517	Plpp1	1.56751	L4		0.37517	Galnt15	2.80946	L4
0.375575	Plpp1	2.4801	L4		0.375575	Galnt15	0.145073	L4
0.376626	Plpp1	3.29229	L4		0.376626	Galnt15	0.290058	L4
0.376916	Plpp1	0.889908	L4		0.376916	Galnt15	3.26778	L4
0.377429	Plpp1	2.53676	L4		0.377429	Galnt15	1.25376	L4
0.377443	Plpp1	2.07168	L4		0.377443	Galnt15	0	L4
0.3779	Plpp1	4.25526	L4		0.3779	Galnt15	0.076078	L4
0.378356	Plpp1	2.71266	L4		0.378356	Galnt15	0.533504	L4
0.378947	Plpp1	2.32188	L4		0.378947	Galnt15	0.94705	L4
0.379453	Plpp1	2.70656	L4		0.379453	Galnt15	0.560013	L4
0.379979	Plpp1	3.17691	L4		0.379979	Galnt15	0.256476	L4
0.379983	Plpp1	2.2634	L4		0.379983	Galnt15	0.726644	L4
0.380155	Plpp1	0.198432	L4		0.380155	Galnt15	1.5406	L4
0.380219	Plpp1	2.13998	L4		0.380219	Galnt15	1.37469	L4
0.380633	Plpp1	3.72821	L4		0.380633	Galnt15	1.62944	L4
0.381448	Plpp1	1.85123	L4		0.381448	Galnt15	1.22002	L4
0.382587	Plpp1	0.689638	L4		0.382587	Galnt15	2.20299	L4
0.382741	Plpp1	2.66477	L4		0.382741	Galnt15	0	L4
0.382975	Plpp1	3.00305	L4		0.382975	Galnt15	1.35081	L4
0.383842	Plpp1	2.64522	L4		0.383842	Galnt15	1.58141	L4
0.384318	Plpp1	2.08298	L4		0.384318	Galnt15	0.704771	L4
0.384479	Plpp1	1.68996	L4		0.384479	Galnt15	0	L4
0.384727	Plpp1	3.08745	L4		0.384727	Galnt15	0	L4
0.384905	Plpp1	1.31683	L4		0.384905	Galnt15	0.608302	L4
0.385203	Plpp1	1.8879	L4		0.385203	Galnt15	1.40535	L4
0.385581	Plpp1	3.55679	L4		0.385581	Galnt15	0	L4
0.385754	Plpp1	2.12688	L4		0.385754	Galnt15	0.582503	L4
0.387385	Plpp1	2.01572	L4		0.387385	Galnt15	0.717604	L4
0.388295	Plpp1	1.99679	L4		0.388295	Galnt15	0.789001	L4
0.388333	Plpp1	2.5067	L4		0.388333	Galnt15	0.060774	L4
0.388695	Plpp1	5.83063	L4		0.388695	Galnt15	3.38681	L4
0.388873	Plpp1	3.68867	L4		0.388873	Galnt15	1.62281	L4
0.391017	Plpp1	1.79853	L4		0.391017	Galnt15	1.56338	L4
0.391039	Plpp1	2.01794	L4		0.391039	Galnt15	1.40779	L4
0.391483	Plpp1	5.30223	L4		0.391483	Galnt15	0	L4
0.391647	Plpp1	3.32579	L4		0.391647	Galnt15	1.58028	L4
0.393288	Plpp1	1.85387	L4		0.393288	Galnt15	0.254881	L4
0.393426	Plpp1	2.54142	L4		0.393426	Galnt15	0.792378	L4
0.393442	Plpp1	2.49147	L4		0.393442	Galnt15	0.784628	L4
0.393938	Plpp1	2.50899	L4		0.393938	Galnt15	1.53945	L4
0.394124	Plpp1	6.83164	L4		0.394124	Galnt15	0.163356	L4
0.394225	Plpp1	0.929425	L4		0.394225	Galnt15	0	L4
0.394398	Plpp1	1.63084	L4		0.394398	Galnt15	0.0988455	L4
0.394471	Plpp1	3.20205	L4		0.394471	Galnt15	0.559003	L4
0.394494	Plpp1	1.86205	L4		0.394494	Galnt15	0.591226	L4
0.394611	Plpp1	2.7963	L4		0.394611	Galnt15	0.252845	L4
0.394818	Plpp1	2.51451	L4		0.394818	Galnt15	1.60427	L4
0.395196	Plpp1	2.66754	L4		0.395196	Galnt15	0.585854	L4
0.395349	Plpp1	2.35752	L4		0.395349	Galnt15	0	L4
0.395934	Plpp1	2.13089	L4		0.395934	Galnt15	0.512064	L4
0.396376	Plpp1	1.32784	L4		0.396376	Galnt15	0	L4
0.396396	Plpp1	2.66332	L4		0.396396	Galnt15	1.88081	L4
0.396422	Plpp1	2.31311	L4		0.396422	Galnt15	0.836986	L4
0.396543	Plpp1	2.07896	L4		0.396543	Galnt15	0.168774	L4
0.397428	Plpp1	1.69688	L4		0.397428	Galnt15	0.41061	L4
0.397722	Plpp1	7.74561	L4		0.397722	Galnt15	0	L4
0.398329	Plpp1	2.2034	L4		0.398329	Galnt15	0.980265	L4
0.399319	Plpp1	0.647812	L4		0.399319	Galnt15	1.48119	L4
0.399838	Plpp1	2.16075	L4		0.399838	Galnt15	1.56216	L4
0.40001	Plpp1	1.58446	L5		0.40001	Galnt15	0.1638	L5
0.401149	Plpp1	1.65756	L5		0.401149	Galnt15	0.672782	L5
0.40133	Plpp1	3.4153	L5		0.40133	Galnt15	0	L5
0.401663	Plpp1	2.83942	L5		0.401663	Galnt15	0.468757	L5
0.401691	Plpp1	0.669274	L5		0.401691	Galnt15	0.556483	L5
0.401814	Plpp1	3.34575	L5		0.401814	Galnt15	0.168758	L5
0.402136	Plpp1	2.85212	L5		0.402136	Galnt15	0	L5
0.402376	Plpp1	3.43613	L5		0.402376	Galnt15	0	L5
0.402421	Plpp1	2.07701	L5		0.402421	Galnt15	0	L5
0.402551	Plpp1	0.862081	L5		0.402551	Galnt15	0.246296	L5
0.402908	Plpp1	3.64097	L5		0.402908	Galnt15	0.267309	L5
0.403015	Plpp1	2.5729	L5		0.403015	Galnt15	0.942649	L5
0.403175	Plpp1	4.14149	L5		0.403175	Galnt15	0	L5
0.403377	Plpp1	0	L5		0.403377	Galnt15	0	L5
0.405219	Plpp1	2.84552	L5		0.405219	Galnt15	1.01897	L5
0.405268	Plpp1	3.9875	L5		0.405268	Galnt15	0	L5
0.405388	Plpp1	2.97556	L5		0.405388	Galnt15	0.388018	L5
0.405544	Plpp1	0.970879	L5		0.405544	Galnt15	0.868964	L5
0.406242	Plpp1	1.48347	L5		0.406242	Galnt15	0.28196	L5
0.406424	Plpp1	1.96178	L5		0.406424	Galnt15	1.15537	L5
0.406676	Plpp1	2.12173	L5		0.406676	Galnt15	0.0870655	L5
0.406837	Plpp1	1.77851	L5		0.406837	Galnt15	0.14865	L5
0.407001	Plpp1	1.02881	L5		0.407001	Galnt15	1.36104	L5
0.407502	Plpp1	0	L5		0.407502	Galnt15	5.97826	L5
0.40795	Plpp1	2.34814	L5		0.40795	Galnt15	0.267141	L5
0.408463	Plpp1	0.801464	L5		0.408463	Galnt15	2.00991	L5
0.408515	Plpp1	0.316516	L5		0.408515	Galnt15	0.633032	L5
0.409078	Plpp1	2.74122	L5		0.409078	Galnt15	0.0497562	L5
0.409243	Plpp1	1.74381	L5		0.409243	Galnt15	1.12222	L5
0.409639	Plpp1	1.44676	L5		0.409639	Galnt15	1.82086	L5
0.410125	Plpp1	2.20317	L5		0.410125	Galnt15	0.660916	L5
0.410182	Plpp1	1.99141	L5		0.410182	Galnt15	1.21644	L5
0.411104	Plpp1	1.76619	L5		0.411104	Galnt15	0.689584	L5
0.411941	Plpp1	1.8518	L5		0.411941	Galnt15	1.40446	L5
0.412075	Plpp1	5.00496	L5		0.412075	Galnt15	0.759129	L5
0.412479	Plpp1	3.06363	L5		0.412479	Galnt15	0.301614	L5
0.412546	Plpp1	4.18885	L5		0.412546	Galnt15	0.127962	L5
0.412674	Plpp1	1.4536	L5		0.412674	Galnt15	1.06298	L5
0.412936	Plpp1	2.27279	L5		0.412936	Galnt15	0.756954	L5
0.412981	Plpp1	1.33994	L5		0.412981	Galnt15	1.02794	L5
0.413027	Plpp1	3.41846	L5		0.413027	Galnt15	0.103279	L5
0.413059	Plpp1	1.16575	L5		0.413059	Galnt15	0.564383	L5
0.413201	Plpp1	2.43836	L5		0.413201	Galnt15	0	L5
0.414061	Plpp1	0	L5		0.414061	Galnt15	0	L5
0.41463	Plpp1	2.9219	L5		0.41463	Galnt15	3.95238	L5
0.414852	Plpp1	3.63264	L5		0.414852	Galnt15	0.126981	L5
0.414982	Plpp1	2.85658	L5		0.414982	Galnt15	0	L5
0.415076	Plpp1	1.77576	L5		0.415076	Galnt15	0.736295	L5
0.415204	Plpp1	1.02281	L5		0.415204	Galnt15	0	L5
0.415932	Plpp1	1.83478	L5		0.415932	Galnt15	0.802527	L5
0.416176	Plpp1	2.25422	L5		0.416176	Galnt15	0.971126	L5
0.416341	Plpp1	0	L5		0.416341	Galnt15	0	L5
0.416621	Plpp1	4.20908	L5		0.416621	Galnt15	2.20459	L5
0.417291	Plpp1	2.38752	L5		0.417291	Galnt15	0	L5
0.417565	Plpp1	7.79588	L5		0.417565	Galnt15	3.48701	L5
0.417682	Plpp1	2.61679	L5		0.417682	Galnt15	1.49917	L5
0.417908	Plpp1	1.62319	L5		0.417908	Galnt15	0.42604	L5
0.417954	Plpp1	1.21731	L5		0.417954	Galnt15	2.12839	L5
0.417982	Plpp1	0.895277	L5		0.417982	Galnt15	1.93485	L5
0.418378	Plpp1	5.26075	L5		0.418378	Galnt15	0.928505	L5
0.418509	Plpp1	0	L5		0.418509	Galnt15	0	L5
0.418853	Plpp1	1.01605	L5		0.418853	Galnt15	0	L5
0.419117	Plpp1	1.94813	L5		0.419117	Galnt15	0.463	L5
0.419698	Plpp1	2.0441	L5		0.419698	Galnt15	1.68809	L5
0.420641	Plpp1	1.97106	L5		0.420641	Galnt15	0.746684	L5
0.420685	Plpp1	3.96004	L5		0.420685	Galnt15	0.172419	L5
0.420803	Plpp1	4.01824	L5		0.420803	Galnt15	0	L5
0.420806	Plpp1	1.78129	L5		0.420806	Galnt15	0.14938	L5
0.421324	Plpp1	2.40195	L5		0.421324	Galnt15	0	L5
0.421344	Plpp1	1.80066	L5		0.421344	Galnt15	0.342477	L5
0.421414	Plpp1	2.88124	L5		0.421414	Galnt15	1.54665	L5
0.421556	Plpp1	0.929968	L5		0.421556	Galnt15	0.283206	L5
0.421597	Plpp1	2.0384	L5		0.421597	Galnt15	2.14328	L5
0.422206	Plpp1	3.99677	L5		0.422206	Galnt15	1.25161	L5
0.422306	Plpp1	2.58821	L5		0.422306	Galnt15	0.165985	L5
0.422416	Plpp1	2.47402	L5		0.422416	Galnt15	1.27775	L5
0.42298	Plpp1	1.82586	L5		0.42298	Galnt15	0.907016	L5
0.423254	Plpp1	3.69947	L5		0.423254	Galnt15	1.00652	L5
0.423727	Plpp1	2.34279	L5		0.423727	Galnt15	4.99279	L5
0.423866	Plpp1	0	L5		0.423866	Galnt15	0	L5
0.423981	Plpp1	0	L5		0.423981	Galnt15	2.00536	L5
0.424354	Plpp1	2.67406	L5		0.424354	Galnt15	2.2587	L5
0.425216	Plpp1	3.64053	L5		0.425216	Galnt15	1.68513	L5
0.425352	Plpp1	2.36693	L5		0.425352	Galnt15	0.141295	L5
0.4255	Plpp1	3.82526	L5		0.4255	Galnt15	0.419979	L5
0.425702	Plpp1	1.17276	L5		0.425702	Galnt15	0.154378	L5
0.425915	Plpp1	0.864155	L5		0.425915	Galnt15	0	L5
0.425983	Plpp1	8.76519	L5		0.425983	Galnt15	0	L5
0.426184	Plpp1	0	L5		0.426184	Galnt15	0	L5
0.426266	Plpp1	1.58157	L5		0.426266	Galnt15	1.09932	L5
0.427044	Plpp1	2.12752	L5		0.427044	Galnt15	0.796767	L5
0.427492	Plpp1	2.42456	L5		0.427492	Galnt15	1.7341	L5
0.42752	Plpp1	1.50447	L5		0.42752	Galnt15	0.484027	L5
0.427747	Plpp1	2.1575	L5		0.427747	Galnt15	0	L5
0.428076	Plpp1	2.57234	L5		0.428076	Galnt15	0.140103	L5
0.428289	Plpp1	0.999572	L5		0.428289	Galnt15	2.06145	L5
0.428322	Plpp1	1.6133	L5		0.428322	Galnt15	1.38162	L5
0.428757	Plpp1	2.77951	L5		0.428757	Galnt15	0.441697	L5
0.428911	Plpp1	1.61161	L5		0.428911	Galnt15	0.128403	L5
0.429375	Plpp1	2.10006	L5		0.429375	Galnt15	0.585183	L5
0.430619	Plpp1	2.86221	L5		0.430619	Galnt15	0	L5
0.430931	Plpp1	2.53056	L5		0.430931	Galnt15	1.7205	L5
0.431225	Plpp1	4.48537	L5		0.431225	Galnt15	1.51851	L5
0.431435	Plpp1	3.25778	L5		0.431435	Galnt15	0.679367	L5
0.432159	Plpp1	1.97879	L5		0.432159	Galnt15	0	L5
0.432172	Plpp1	1.82667	L5		0.432172	Galnt15	0	L5
0.43243	Plpp1	0	L5		0.43243	Galnt15	0	L5
0.432558	Plpp1	2.92292	L5		0.432558	Galnt15	0.165153	L5
0.432582	Plpp1	1.63267	L5		0.432582	Galnt15	0.315879	L5
0.432928	Plpp1	2.9796	L5		0.432928	Galnt15	0.252918	L5
0.433578	Plpp1	4.56003	L5		0.433578	Galnt15	0	L5
0.433843	Plpp1	2.59827	L5		0.433843	Galnt15	0.53888	L5
0.434551	Plpp1	2.61573	L5		0.434551	Galnt15	0.1916	L5
0.434691	Plpp1	2.84283	L5		0.434691	Galnt15	0	L5
0.435073	Plpp1	1.52147	L5		0.435073	Galnt15	0	L5
0.43528	Plpp1	2.63393	L5		0.43528	Galnt15	0.210657	L5
0.435372	Plpp1	1.11072	L5		0.435372	Galnt15	1.31714	L5
0.435543	Plpp1	1.35212	L5		0.435543	Galnt15	2.71558	L5
0.435834	Plpp1	1.63173	L5		0.435834	Galnt15	0.581675	L5
0.435883	Plpp1	2.35732	L5		0.435883	Galnt15	0.754706	L5
0.436152	Plpp1	3.20638	L5		0.436152	Galnt15	1.09325	L5
0.436308	Plpp1	1.81175	L5		0.436308	Galnt15	0	L5
0.436772	Plpp1	1.81103	L5		0.436772	Galnt15	2.8371	L5
0.437104	Plpp1	2.11715	L5		0.437104	Galnt15	0.622123	L5
0.43712	Plpp1	1.771	L5		0.43712	Galnt15	3.10873	L5
0.437633	Plpp1	2.32228	L5		0.437633	Galnt15	0	L5
0.437697	Plpp1	2.52384	L5		0.437697	Galnt15	0.907029	L5
0.43788	Plpp1	2.04781	L5		0.43788	Galnt15	0.319033	L5
0.437972	Plpp1	2.00355	L5		0.437972	Galnt15	0.764155	L5
0.438393	Plpp1	1.39035	L5		0.438393	Galnt15	0	L5
0.439846	Plpp1	4.11345	L5		0.439846	Galnt15	1.28074	L5
0.440064	Plpp1	0	L5		0.440064	Galnt15	0	L5
0.44013	Plpp1	4.08143	L5		0.44013	Galnt15	0	L5
0.440201	Plpp1	1.691	L5		0.440201	Galnt15	1.66933	L5
0.440527	Plpp1	1.9357	L5		0.440527	Galnt15	2.74113	L5
0.440901	Plpp1	3.02207	L5		0.440901	Galnt15	2.02333	L5
0.441014	Plpp1	1.86646	L5		0.441014	Galnt15	2.45825	L5
0.441043	Plpp1	1.46978	L5		0.441043	Galnt15	0.492208	L5
0.441345	Plpp1	3.1891	L5		0.441345	Galnt15	0	L5
0.441492	Plpp1	3.13566	L5		0.441492	Galnt15	0.924348	L5
0.441737	Plpp1	1.90018	L5		0.441737	Galnt15	3.34233	L5
0.441755	Plpp1	1.02494	L5		0.441755	Galnt15	0.945956	L5
0.44203	Plpp1	3.48614	L5		0.44203	Galnt15	0	L5
0.442368	Plpp1	3.05959	L5		0.442368	Galnt15	2.37812	L5
0.442495	Plpp1	3.53798	L5		0.442495	Galnt15	0.850967	L5
0.44266	Plpp1	2.4389	L5		0.44266	Galnt15	0.122369	L5
0.443186	Plpp1	2.53691	L5		0.443186	Galnt15	0.136851	L5
0.443511	Plpp1	2.93763	L5		0.443511	Galnt15	1.68098	L5
0.443576	Plpp1	1.90671	L5		0.443576	Galnt15	1.06648	L5
0.443926	Plpp1	2.07192	L5		0.443926	Galnt15	0.651555	L5
0.444279	Plpp1	1.76579	L5		0.444279	Galnt15	0.783576	L5
0.444322	Plpp1	2.21162	L5		0.444322	Galnt15	0.235322	L5
0.444403	Plpp1	2.62155	L5		0.444403	Galnt15	0	L5
0.444421	Plpp1	0.735038	L5		0.444421	Galnt15	0.38651	L5
0.444647	Plpp1	1.51932	L5		0.444647	Galnt15	0	L5
0.444716	Plpp1	3.76765	L5		0.444716	Galnt15	0.405568	L5
0.444892	Plpp1	1.36401	L5		0.444892	Galnt15	0.548817	L5
0.445019	Plpp1	4.66507	L5		0.445019	Galnt15	0	L5
0.445244	Plpp1	0.776398	L5		0.445244	Galnt15	0.546329	L5
0.445272	Plpp1	2.02925	L5		0.445272	Galnt15	0	L5
0.445467	Plpp1	1.30705	L5		0.445467	Galnt15	0.374243	L5
0.44567	Plpp1	2.26827	L5		0.44567	Galnt15	0.542842	L5
0.445679	Plpp1	2.29775	L5		0.445679	Galnt15	0.419701	L5
0.44667	Plpp1	2.02547	L5		0.44667	Galnt15	0	L5
0.446723	Plpp1	3.66006	L5		0.446723	Galnt15	0.734213	L5
0.447139	Plpp1	0.465788	L5		0.447139	Galnt15	0.843313	L5
0.447302	Plpp1	3.84566	L5		0.447302	Galnt15	0	L5
0.447313	Plpp1	3.27391	L5		0.447313	Galnt15	0.452369	L5
0.447382	Plpp1	1.23952	L5		0.447382	Galnt15	0.282008	L5
0.447553	Plpp1	1.88014	L5		0.447553	Galnt15	0.243299	L5
0.448153	Plpp1	1.72254	L5		0.448153	Galnt15	1.27833	L5
0.448466	Plpp1	1.41402	L5		0.448466	Galnt15	0.66708	L5
0.448685	Plpp1	1.97346	L5		0.448685	Galnt15	0.665456	L5
0.448913	Plpp1	0.448223	L5		0.448913	Galnt15	1.13211	L5
0.449986	Plpp1	0	L5		0.449986	Galnt15	4.86096	L5
0.450344	Plpp1	0.770119	L5		0.450344	Galnt15	0	L5
0.450385	Plpp1	1.71449	L5		0.450385	Galnt15	0.121462	L5
0.450485	Plpp1	1.79034	L5		0.450485	Galnt15	0.458856	L5
0.450655	Plpp1	0.340948	L5		0.450655	Galnt15	3.12549	L5
0.450763	Plpp1	3.23718	L5		0.450763	Galnt15	0.527649	L5
0.451439	Plpp1	1.81037	L5		0.451439	Galnt15	1.37847	L5
0.451603	Plpp1	1.0649	L5		0.451603	Galnt15	1.08113	L5
0.451692	Plpp1	4.06613	L5		0.451692	Galnt15	0.919069	L5
0.452062	Plpp1	1.0145	L5		0.452062	Galnt15	0	L5
0.452308	Plpp1	5.13647	L5		0.452308	Galnt15	0	L5
0.452687	Plpp1	2.5485	L5		0.452687	Galnt15	0	L5
0.452902	Plpp1	1.25798	L5		0.452902	Galnt15	0.204221	L5
0.453144	Plpp1	1.41303	L5		0.453144	Galnt15	0.141496	L5
0.453313	Plpp1	2.08264	L5		0.453313	Galnt15	2.06416	L5
0.453491	Plpp1	3.49312	L5		0.453491	Galnt15	2.27767	L5
0.453625	Plpp1	0	L5		0.453625	Galnt15	0.552883	L5
0.45379	Plpp1	2.32504	L5		0.45379	Galnt15	0.231185	L5
0.454012	Plpp1	2.02211	L5		0.454012	Galnt15	0	L5
0.454358	Plpp1	2.16502	L5		0.454358	Galnt15	0.607246	L5
0.454368	Plpp1	1.6368	L5		0.454368	Galnt15	0.861618	L5
0.455169	Plpp1	4.75717	L5		0.455169	Galnt15	0.433209	L5
0.455546	Plpp1	1.62522	L5		0.455546	Galnt15	2.91375	L5
0.45599	Plpp1	0.750214	L5		0.45599	Galnt15	0.913435	L5
0.456048	Plpp1	0.964731	L5		0.456048	Galnt15	0.742134	L5
0.456442	Plpp1	2.21085	L5		0.456442	Galnt15	1.0626	L5
0.456817	Plpp1	3.50712	L5		0.456817	Galnt15	0.508388	L5
0.457118	Plpp1	1.64385	L5		0.457118	Galnt15	0.513529	L5
0.457201	Plpp1	3.21496	L5		0.457201	Galnt15	0.246075	L5
0.457345	Plpp1	2.4647	L5		0.457345	Galnt15	1.11244	L5
0.457376	Plpp1	0.53135	L5		0.457376	Galnt15	0	L5
0.457423	Plpp1	1.55246	L5		0.457423	Galnt15	0.598255	L5
0.457444	Plpp1	2.92253	L5		0.457444	Galnt15	0	L5
0.457463	Plpp1	1.86514	L5		0.457463	Galnt15	0	L5
0.457966	Plpp1	2.30073	L5		0.457966	Galnt15	0	L5
0.458197	Plpp1	2.95701	L5		0.458197	Galnt15	0	L5
0.458225	Plpp1	4.82033	L5		0.458225	Galnt15	0	L5
0.458237	Plpp1	0.867179	L5		0.458237	Galnt15	1.13065	L5
0.458283	Plpp1	1.8438	L5		0.458283	Galnt15	0.282344	L5
0.458557	Plpp1	0.942223	L5		0.458557	Galnt15	5.28067	L5
0.459067	Plpp1	2.4171	L5		0.459067	Galnt15	0.33857	L5
0.459141	Plpp1	0	L5		0.459141	Galnt15	0.844309	L5
0.459508	Plpp1	2.29007	L5		0.459508	Galnt15	0.894902	L5
0.459844	Plpp1	2.8692	L5		0.459844	Galnt15	0.390206	L5
0.460334	Plpp1	4.8864	L5		0.460334	Galnt15	0	L5
0.460639	Plpp1	4.51308	L5		0.460639	Galnt15	1.91781	L5
0.460725	Plpp1	1.84812	L5		0.460725	Galnt15	0.974204	L5
0.461125	Plpp1	1.27592	L5		0.461125	Galnt15	1.85285	L5
0.461302	Plpp1	3.26049	L5		0.461302	Galnt15	0.234892	L5
0.461442	Plpp1	1.26568	L5		0.461442	Galnt15	1.59334	L5
0.461489	Plpp1	0.865617	L5		0.461489	Galnt15	0.880384	L5
0.461625	Plpp1	1.41742	L5		0.461625	Galnt15	0.66658	L5
0.46191	Plpp1	1.76536	L5		0.46191	Galnt15	0	L5
0.461926	Plpp1	2.74103	L5		0.461926	Galnt15	1.8829	L5
0.461944	Plpp1	2.84768	L5		0.461944	Galnt15	0	L5
0.462501	Plpp1	3.5054	L5		0.462501	Galnt15	0	L5
0.462962	Plpp1	2.93371	L5		0.462962	Galnt15	0.496722	L5
0.463132	Plpp1	2.28537	L5		0.463132	Galnt15	0.193214	L5
0.463203	Plpp1	1.9118	L5		0.463203	Galnt15	0.518203	L5
0.463248	Plpp1	2.11722	L5		0.463248	Galnt15	0.421298	L5
0.464029	Plpp1	0.613243	L5		0.464029	Galnt15	2.50547	L5
0.464118	Plpp1	0.663225	L5		0.464118	Galnt15	0	L5
0.464163	Plpp1	1.26342	L5		0.464163	Galnt15	0.732427	L5
0.464496	Plpp1	1.68695	L5		0.464496	Galnt15	1.05562	L5
0.46459	Plpp1	3.79003	L5		0.46459	Galnt15	0.338384	L5
0.464818	Plpp1	2.82107	L5		0.464818	Galnt15	0	L5
0.464846	Plpp1	2.35502	L5		0.464846	Galnt15	1.45755	L5
0.464968	Plpp1	2.81571	L5		0.464968	Galnt15	0.0906413	L5
0.465052	Plpp1	2.15864	L5		0.465052	Galnt15	2.59061	L5
0.465227	Plpp1	0.968523	L5		0.465227	Galnt15	0.968523	L5
0.465329	Plpp1	1.39188	L5		0.465329	Galnt15	0.511117	L5
0.465822	Plpp1	4.78791	L5		0.465822	Galnt15	0.290091	L5
0.465889	Plpp1	1.84103	L5		0.465889	Galnt15	0	L5
0.465977	Plpp1	1.5121	L5		0.465977	Galnt15	0	L5
0.466507	Plpp1	1.39924	L5		0.466507	Galnt15	0.948603	L5
0.466538	Plpp1	2.25167	L5		0.466538	Galnt15	0.0897827	L5
0.466554	Plpp1	1.35276	L5		0.466554	Galnt15	1.21033	L5
0.466781	Plpp1	0.81646	L5		0.466781	Galnt15	0	L5
0.466908	Plpp1	4.90611	L5		0.466908	Galnt15	0	L5
0.466993	Plpp1	0	L5		0.466993	Galnt15	0	L5
0.467382	Plpp1	1.36557	L5		0.467382	Galnt15	1.57716	L5
0.467477	Plpp1	3.04858	L5		0.467477	Galnt15	0.457762	L5
0.467509	Plpp1	1.94967	L5		0.467509	Galnt15	0.45208	L5
0.467525	Plpp1	2.24687	L5		0.467525	Galnt15	2.15227	L5
0.467674	Plpp1	0	L5		0.467674	Galnt15	0	L5
0.467788	Plpp1	0.595305	L5		0.467788	Galnt15	0.706679	L5
0.467905	Plpp1	1.71891	L5		0.467905	Galnt15	0	L5
0.468188	Plpp1	2.26465	L5		0.468188	Galnt15	0.527736	L5
0.468428	Plpp1	5.40816	L5		0.468428	Galnt15	0	L5
0.469147	Plpp1	1.24659	L5		0.469147	Galnt15	0.722798	L5
0.469209	Plpp1	2.31445	L5		0.469209	Galnt15	1.96285	L5
0.469254	Plpp1	2.21054	L5		0.469254	Galnt15	1.02041	L5
0.469331	Plpp1	1.58815	L5		0.469331	Galnt15	0.252934	L5
0.469964	Plpp1	1.46249	L5		0.469964	Galnt15	1.31958	L5
0.47003	Plpp1	2.46149	L5		0.47003	Galnt15	3.00335	L5
0.470051	Plpp1	1.80894	L5		0.470051	Galnt15	1.7186	L5
0.470334	Plpp1	7.16088	L5		0.470334	Galnt15	0.621949	L5
0.470599	Plpp1	2.78314	L5		0.470599	Galnt15	0.259943	L5
0.47086	Plpp1	4.11454	L5		0.47086	Galnt15	2.9158	L5
0.471105	Plpp1	1.15635	L5		0.471105	Galnt15	1.56491	L5
0.471693	Plpp1	1.74891	L5		0.471693	Galnt15	2.91723	L5
0.471769	Plpp1	2.03919	L5		0.471769	Galnt15	0.526697	L5
0.472134	Plpp1	2.51256	L5		0.472134	Galnt15	0	L5
0.472336	Plpp1	2.61817	L5		0.472336	Galnt15	0	L5
0.472599	Plpp1	0	L5		0.472599	Galnt15	0	L5
0.472663	Plpp1	2.87613	L5		0.472663	Galnt15	0	L5
0.472876	Plpp1	2.0804	L5		0.472876	Galnt15	0.922539	L5
0.472908	Plpp1	1.91798	L5		0.472908	Galnt15	0.736458	L5
0.472988	Plpp1	2.77753	L5		0.472988	Galnt15	0	L5
0.473247	Plpp1	1.24362	L5		0.473247	Galnt15	0.494829	L5
0.473342	Plpp1	0.953834	L5		0.473342	Galnt15	0	L5
0.473783	Plpp1	1.62521	L5		0.473783	Galnt15	1.91241	L5
0.473889	Plpp1	1.08085	L5		0.473889	Galnt15	0.430115	L5
0.474157	Plpp1	3.65476	L5		0.474157	Galnt15	0	L5
0.474421	Plpp1	2.55104	L5		0.474421	Galnt15	1.56965	L5
0.474661	Plpp1	0.332215	L5		0.474661	Galnt15	1.084	L5
0.47536	Plpp1	1.23893	L5		0.47536	Galnt15	2.50684	L5
0.475636	Plpp1	1.25544	L5		0.475636	Galnt15	2.34032	L5
0.475674	Plpp1	1.78062	L5		0.475674	Galnt15	0.991491	L5
0.476296	Plpp1	0	L5		0.476296	Galnt15	0	L5
0.476378	Plpp1	0.369413	L5		0.476378	Galnt15	0.857634	L5
0.476582	Plpp1	2.78078	L5		0.476582	Galnt15	2.08714	L5
0.476861	Plpp1	1.27505	L5		0.476861	Galnt15	0.857486	L5
0.477197	Plpp1	1.99933	L5		0.477197	Galnt15	0.551638	L5
0.477394	Plpp1	1.46162	L5		0.477394	Galnt15	0.708085	L5
0.477871	Plpp1	2.07784	L5		0.477871	Galnt15	0.3173	L5
0.478327	Plpp1	1.43024	L5		0.478327	Galnt15	0.235464	L5
0.478543	Plpp1	1.8664	L5		0.478543	Galnt15	0.392465	L5
0.479188	Plpp1	1.68193	L5		0.479188	Galnt15	1.59823	L5
0.480355	Plpp1	1.55768	L5		0.480355	Galnt15	0.168067	L5
0.480499	Plpp1	2.44712	L5		0.480499	Galnt15	1.21212	L5
0.4809	Plpp1	2.75707	L5		0.4809	Galnt15	1.16031	L5
0.481179	Plpp1	3.21395	L5		0.481179	Galnt15	1.00547	L5
0.481482	Plpp1	3.78864	L5		0.481482	Galnt15	0	L5
0.481769	Plpp1	1.79147	L5		0.481769	Galnt15	0	L5
0.48177	Plpp1	1.66076	L5		0.48177	Galnt15	1.10717	L5
0.481947	Plpp1	3.17962	L5		0.481947	Galnt15	1.78174	L5
0.482176	Plpp1	1.63349	L5		0.482176	Galnt15	2.16969	L5
0.482359	Plpp1	1.71989	L5		0.482359	Galnt15	1.04268	L5
0.482429	Plpp1	2.03182	L5		0.482429	Galnt15	2.55431	L5
0.482544	Plpp1	1.59548	L5		0.482544	Galnt15	0.40587	L5
0.482589	Plpp1	4.12239	L5		0.482589	Galnt15	0.516076	L5
0.48317	Plpp1	1.25967	L5		0.48317	Galnt15	2.94326	L5
0.483731	Plpp1	2.6395	L5		0.483731	Galnt15	0.0720627	L5
0.483785	Plpp1	3.36225	L5		0.483785	Galnt15	0	L5
0.483906	Plpp1	2.54419	L5		0.483906	Galnt15	2.23174	L5
0.484164	Plpp1	2.32985	L5		0.484164	Galnt15	2.89276	L5
0.484178	Plpp1	1.72778	L5		0.484178	Galnt15	1.73279	L5
0.484231	Plpp1	1.84598	L5		0.484231	Galnt15	2.29264	L5
0.484565	Plpp1	0	L5		0.484565	Galnt15	6.73203	L5
0.484635	Plpp1	1.11244	L5		0.484635	Galnt15	2.08219	L5
0.485211	Plpp1	2.69818	L5		0.485211	Galnt15	0	L5
0.485611	Plpp1	0.647974	L5		0.485611	Galnt15	0.661635	L5
0.485835	Plpp1	2.43187	L5		0.485835	Galnt15	0.514041	L5
0.486004	Plpp1	2.94197	L5		0.486004	Galnt15	2.60591	L5
0.486042	Plpp1	1.35934	L5		0.486042	Galnt15	1.04558	L5
0.486106	Plpp1	1.16325	L5		0.486106	Galnt15	0	L5
0.48683	Plpp1	2.59112	L5		0.48683	Galnt15	0.90595	L5
0.487231	Plpp1	2.13895	L5		0.487231	Galnt15	1.54663	L5
0.487236	Plpp1	0	L5		0.487236	Galnt15	7.61419	L5
0.487322	Plpp1	2.33759	L5		0.487322	Galnt15	1.58877	L5
0.48781	Plpp1	3.66862	L5		0.48781	Galnt15	1.68124	L5
0.488446	Plpp1	1.75265	L5		0.488446	Galnt15	1.3492	L5
0.48901	Plpp1	0.262881	L5		0.48901	Galnt15	4.35669	L5
0.489075	Plpp1	1.29857	L5		0.489075	Galnt15	0.382731	L5
0.489875	Plpp1	2.28916	L5		0.489875	Galnt15	0.460212	L5
0.489931	Plpp1	1.90275	L5		0.489931	Galnt15	1.24033	L5
0.489983	Plpp1	2.13056	L5		0.489983	Galnt15	1.09872	L5
0.490459	Plpp1	1.41191	L5		0.490459	Galnt15	1.1338	L5
0.490542	Plpp1	0	L5		0.490542	Galnt15	12.23	L5
0.490544	Plpp1	3.86921	L5		0.490544	Galnt15	3.70049	L5
0.490792	Plpp1	1.29288	L5		0.490792	Galnt15	0.609331	L5
0.490835	Plpp1	2.14283	L5		0.490835	Galnt15	3.23244	L5
0.490842	Plpp1	2.44231	L5		0.490842	Galnt15	0	L5
0.491121	Plpp1	1.24144	L5		0.491121	Galnt15	0	L5
0.491298	Plpp1	1.28438	L5		0.491298	Galnt15	0.923904	L5
0.491398	Plpp1	0	L5		0.491398	Galnt15	0	L5
0.491595	Plpp1	1.84611	L5		0.491595	Galnt15	5.32818	L5
0.491902	Plpp1	3.07867	L5		0.491902	Galnt15	1.58908	L5
0.491914	Plpp1	2.54578	L5		0.491914	Galnt15	1.6904	L5
0.491922	Plpp1	1.43935	L5		0.491922	Galnt15	0	L5
0.491956	Plpp1	2.47426	L5		0.491956	Galnt15	0.0524054	L5
0.492049	Plpp1	2.36628	L5		0.492049	Galnt15	0.392875	L5
0.492542	Plpp1	2.32953	L5		0.492542	Galnt15	1.04436	L5
0.492807	Plpp1	1.27193	L5		0.492807	Galnt15	0.347874	L5
0.492963	Plpp1	3.21766	L5		0.492963	Galnt15	3.34663	L5
0.493123	Plpp1	4.88493	L5		0.493123	Galnt15	0	L5
0.49326	Plpp1	2.21711	L5		0.49326	Galnt15	1.94626	L5
0.493293	Plpp1	1.75966	L5		0.493293	Galnt15	1.48293	L5
0.493342	Plpp1	2.11775	L5		0.493342	Galnt15	0	L5
0.493358	Plpp1	1.76384	L5		0.493358	Galnt15	0.710588	L5
0.493402	Plpp1	5.12038	L5		0.493402	Galnt15	0.469572	L5
0.493444	Plpp1	1.57101	L5		0.493444	Galnt15	6.67565	L5
0.493461	Plpp1	2.39688	L5		0.493461	Galnt15	0.39591	L5
0.493519	Plpp1	1.80417	L5		0.493519	Galnt15	4.15245	L5
0.493667	Plpp1	2.04673	L5		0.493667	Galnt15	0.33259	L5
0.493864	Plpp1	1.88779	L5		0.493864	Galnt15	1.32566	L5
0.494028	Plpp1	4.00502	L5		0.494028	Galnt15	1.17715	L5
0.494036	Plpp1	0.924898	L5		0.494036	Galnt15	0	L5
0.494075	Plpp1	1.37645	L5		0.494075	Galnt15	1.52552	L5
0.494409	Plpp1	5.07777	L5		0.494409	Galnt15	0.124824	L5
0.494515	Plpp1	2.25926	L5		0.494515	Galnt15	0	L5
0.494598	Plpp1	1.54009	L5		0.494598	Galnt15	0.727387	L5
0.49465	Plpp1	0	L5		0.49465	Galnt15	6.30138	L5
0.494806	Plpp1	2.13001	L5		0.494806	Galnt15	0.223969	L5
0.495127	Plpp1	1.65593	L5		0.495127	Galnt15	2.63864	L5
0.495332	Plpp1	0.311643	L5		0.495332	Galnt15	1.38639	L5
0.495436	Plpp1	1.36893	L5		0.495436	Galnt15	4.9904	L5
0.495489	Plpp1	4.87578	L5		0.495489	Galnt15	1.54178	L5
0.495531	Plpp1	2.99529	L5		0.495531	Galnt15	0.305753	L5
0.49591	Plpp1	2.94917	L5		0.49591	Galnt15	1.00067	L5
0.495912	Plpp1	1.41203	L5		0.495912	Galnt15	0	L5
0.496005	Plpp1	2.11252	L5		0.496005	Galnt15	3.42145	L5
0.496292	Plpp1	0.284674	L5		0.496292	Galnt15	0.0834585	L5
0.496322	Plpp1	0.606924	L5		0.496322	Galnt15	1.69895	L5
0.496499	Plpp1	2.24218	L5		0.496499	Galnt15	0.720645	L5
0.496551	Plpp1	1.84881	L5		0.496551	Galnt15	1.31743	L5
0.496702	Plpp1	0.880344	L5		0.496702	Galnt15	0.958865	L5
0.496972	Plpp1	2.73036	L5		0.496972	Galnt15	1.0031	L5
0.497262	Plpp1	1.46544	L5		0.497262	Galnt15	2.91824	L5
0.497307	Plpp1	1.91815	L5		0.497307	Galnt15	0	L5
0.497318	Plpp1	2.23579	L5		0.497318	Galnt15	0.816996	L5
0.497345	Plpp1	2.52328	L5		0.497345	Galnt15	0.751515	L5
0.497861	Plpp1	1.76318	L5		0.497861	Galnt15	0	L5
0.499141	Plpp1	1.41419	L5		0.499141	Galnt15	0.87316	L5
0.499323	Plpp1	3.43469	L5		0.499323	Galnt15	0.117545	L5
0.499801	Plpp1	0	L5		0.499801	Galnt15	1.27943	L5
0.499847	Plpp1	0.992063	L5		0.499847	Galnt15	1.96294	L5
0.500031	Plpp1	0.658383	L6		0.500031	Galnt15	2.34888	L6
0.500406	Plpp1	1.19841	L6		0.500406	Galnt15	3.12577	L6
0.500744	Plpp1	0.39142	L6		0.500744	Galnt15	1.74575	L6
0.500809	Plpp1	3.48829	L6		0.500809	Galnt15	0.849473	L6
0.501044	Plpp1	0.937858	L6		0.501044	Galnt15	1.19228	L6
0.501045	Plpp1	1.80883	L6		0.501045	Galnt15	0.352831	L6
0.501398	Plpp1	1.31494	L6		0.501398	Galnt15	1.38882	L6
0.501404	Plpp1	2.31581	L6		0.501404	Galnt15	2.9401	L6
0.501494	Plpp1	0.283158	L6		0.501494	Galnt15	0	L6
0.501734	Plpp1	0.93015	L6		0.501734	Galnt15	1.28886	L6
0.501806	Plpp1	2.92673	L6		0.501806	Galnt15	0.125308	L6
0.502039	Plpp1	0	L6		0.502039	Galnt15	0	L6
0.502206	Plpp1	2.58994	L6		0.502206	Galnt15	0.591856	L6
0.50227	Plpp1	1.17288	L6		0.50227	Galnt15	1.34409	L6
0.502296	Plpp1	2.11064	L6		0.502296	Galnt15	0.536703	L6
0.502334	Plpp1	1.1031	L6		0.502334	Galnt15	0.383683	L6
0.502392	Plpp1	0.563063	L6		0.502392	Galnt15	7.15083	L6
0.502733	Plpp1	1.54333	L6		0.502733	Galnt15	1.10412	L6
0.502767	Plpp1	3.34382	L6		0.502767	Galnt15	0.945149	L6
0.503191	Plpp1	1.3853	L6		0.503191	Galnt15	1.99355	L6
0.503394	Plpp1	1.86978	L6		0.503394	Galnt15	0.275494	L6
0.503942	Plpp1	0	L6		0.503942	Galnt15	1.25846	L6
0.503967	Plpp1	0	L6		0.503967	Galnt15	2.07273	L6
0.504553	Plpp1	1.21379	L6		0.504553	Galnt15	0.913736	L6
0.505123	Plpp1	1.18048	L6		0.505123	Galnt15	0.830565	L6
0.50573	Plpp1	2.03666	L6		0.50573	Galnt15	0.733447	L6
0.505951	Plpp1	1.25931	L6		0.505951	Galnt15	0	L6
0.505977	Plpp1	2.70967	L6		0.505977	Galnt15	1.41763	L6
0.506465	Plpp1	0.542711	L6		0.506465	Galnt15	2.95054	L6
0.506554	Plpp1	0	L6		0.506554	Galnt15	10.4167	L6
0.506821	Plpp1	1.71037	L6		0.506821	Galnt15	1.01143	L6
0.506973	Plpp1	3.37453	L6		0.506973	Galnt15	0	L6
0.507042	Plpp1	1.59404	L6		0.507042	Galnt15	1.4106	L6
0.507156	Plpp1	2.36466	L6		0.507156	Galnt15	0.297548	L6
0.507364	Plpp1	1.76392	L6		0.507364	Galnt15	0.646362	L6
0.507722	Plpp1	2.34285	L6		0.507722	Galnt15	0.664364	L6
0.507776	Plpp1	0.313018	L6		0.507776	Galnt15	0	L6
0.507823	Plpp1	0.839705	L6		0.507823	Galnt15	4.22503	L6
0.507908	Plpp1	2.66193	L6		0.507908	Galnt15	0.637375	L6
0.50791	Plpp1	1.29469	L6		0.50791	Galnt15	2.08093	L6
0.508287	Plpp1	1.75644	L6		0.508287	Galnt15	1.72706	L6
0.509259	Plpp1	0.268723	L6		0.509259	Galnt15	2.48404	L6
0.509301	Plpp1	0.18203	L6		0.509301	Galnt15	0	L6
0.509387	Plpp1	3.23679	L6		0.509387	Galnt15	0	L6
0.509956	Plpp1	1.26859	L6		0.509956	Galnt15	0.801065	L6
0.510424	Plpp1	2.06319	L6		0.510424	Galnt15	1.16024	L6
0.510523	Plpp1	0.362718	L6		0.510523	Galnt15	1.84065	L6
0.510934	Plpp1	2.94487	L6		0.510934	Galnt15	0.17728	L6
0.510987	Plpp1	0.774686	L6		0.510987	Galnt15	0.507695	L6
0.511136	Plpp1	1.45565	L6		0.511136	Galnt15	2.88789	L6
0.511484	Plpp1	0.867683	L6		0.511484	Galnt15	1.4239	L6
0.511494	Plpp1	1.65502	L6		0.511494	Galnt15	1.76504	L6
0.511647	Plpp1	1.53293	L6		0.511647	Galnt15	2.20574	L6
0.512132	Plpp1	1.59312	L6		0.512132	Galnt15	2.62441	L6
0.51244	Plpp1	1.82554	L6		0.51244	Galnt15	1.84103	L6
0.512573	Plpp1	1.18663	L6		0.512573	Galnt15	2.09711	L6
0.512649	Plpp1	1.57599	L6		0.512649	Galnt15	3.12285	L6
0.512807	Plpp1	1.13944	L6		0.512807	Galnt15	1.43256	L6
0.512844	Plpp1	2.36228	L6		0.512844	Galnt15	0.126032	L6
0.513093	Plpp1	1.93437	L6		0.513093	Galnt15	1.94266	L6
0.513195	Plpp1	1.72095	L6		0.513195	Galnt15	1.10632	L6
0.513198	Plpp1	5.50459	L6		0.513198	Galnt15	0	L6
0.513236	Plpp1	0.709445	L6		0.513236	Galnt15	1.29425	L6
0.513593	Plpp1	4.33502	L6		0.513593	Galnt15	0.59755	L6
0.514182	Plpp1	2.899	L6		0.514182	Galnt15	1.80451	L6
0.514495	Plpp1	0	L6		0.514495	Galnt15	1.68407	L6
0.514505	Plpp1	4.63699	L6		0.514505	Galnt15	0.848176	L6
0.514557	Plpp1	1.31544	L6		0.514557	Galnt15	2.97845	L6
0.514898	Plpp1	0.475851	L6		0.514898	Galnt15	3.0887	L6
0.515047	Plpp1	1.83459	L6		0.515047	Galnt15	0.159617	L6
0.51517	Plpp1	1.3983	L6		0.51517	Galnt15	1.41988	L6
0.515672	Plpp1	0.905633	L6		0.515672	Galnt15	0	L6
0.51583	Plpp1	1.45688	L6		0.51583	Galnt15	1.67448	L6
0.515837	Plpp1	1.53327	L6		0.515837	Galnt15	0	L6
0.51612	Plpp1	1.69461	L6		0.51612	Galnt15	0	L6
0.516355	Plpp1	1.34222	L6		0.516355	Galnt15	2.72071	L6
0.516798	Plpp1	1.13543	L6		0.516798	Galnt15	1.91076	L6
0.516806	Plpp1	0.885954	L6		0.516806	Galnt15	2.61001	L6
0.517544	Plpp1	1.78163	L6		0.517544	Galnt15	1.61775	L6
0.517775	Plpp1	3.93701	L6		0.517775	Galnt15	0	L6
0.517993	Plpp1	1.61001	L6		0.517993	Galnt15	1.94031	L6
0.518288	Plpp1	0.825144	L6		0.518288	Galnt15	1.64899	L6
0.518306	Plpp1	0.962872	L6		0.518306	Galnt15	0.223048	L6
0.518946	Plpp1	2.37959	L6		0.518946	Galnt15	3.68203	L6
0.518957	Plpp1	0	L6		0.518957	Galnt15	1.05552	L6
0.51925	Plpp1	0.691727	L6		0.51925	Galnt15	0.273935	L6
0.519391	Plpp1	2.1328	L6		0.519391	Galnt15	0.999251	L6
0.519418	Plpp1	0	L6		0.519418	Galnt15	2.1322	L6
0.519433	Plpp1	7.95183	L6		0.519433	Galnt15	5.69354	L6
0.519475	Plpp1	1.71116	L6		0.519475	Galnt15	1.80571	L6
0.520901	Plpp1	1.03728	L6		0.520901	Galnt15	1.59597	L6
0.520933	Plpp1	1.56774	L6		0.520933	Galnt15	3.74746	L6
0.520951	Plpp1	2.99902	L6		0.520951	Galnt15	1.11804	L6
0.521075	Plpp1	0	L6		0.521075	Galnt15	0	L6
0.521239	Plpp1	2.11366	L6		0.521239	Galnt15	1.45922	L6
0.521795	Plpp1	1.20713	L6		0.521795	Galnt15	1.08632	L6
0.522127	Plpp1	1.08086	L6		0.522127	Galnt15	0.0930683	L6
0.522408	Plpp1	2.54789	L6		0.522408	Galnt15	2.1427	L6
0.522517	Plpp1	2.27731	L6		0.522517	Galnt15	1.72221	L6
0.522844	Plpp1	3.62001	L6		0.522844	Galnt15	0.642508	L6
0.523343	Plpp1	1.40055	L6		0.523343	Galnt15	0.713415	L6
0.523426	Plpp1	1.91131	L6		0.523426	Galnt15	0	L6
0.523589	Plpp1	0.44405	L6		0.523589	Galnt15	0	L6
0.523743	Plpp1	2.0751	L6		0.523743	Galnt15	0	L6
0.523809	Plpp1	1.43968	L6		0.523809	Galnt15	4.01445	L6
0.52389	Plpp1	1.51858	L6		0.52389	Galnt15	2.77726	L6
0.523904	Plpp1	2.62288	L6		0.523904	Galnt15	1.88822	L6
0.524015	Plpp1	0.682564	L6		0.524015	Galnt15	0.845604	L6
0.524125	Plpp1	1.75878	L6		0.524125	Galnt15	1.41221	L6
0.524181	Plpp1	0.744491	L6		0.524181	Galnt15	0.464684	L6
0.524487	Plpp1	2.20008	L6		0.524487	Galnt15	2.9773	L6
0.525241	Plpp1	0.668054	L6		0.525241	Galnt15	1.98736	L6
0.525313	Plpp1	1.14155	L6		0.525313	Galnt15	0	L6
0.525657	Plpp1	1.31966	L6		0.525657	Galnt15	2.06263	L6
0.526335	Plpp1	2.0202	L6		0.526335	Galnt15	0	L6
0.526768	Plpp1	0	L6		0.526768	Galnt15	2.6062	L6
0.526957	Plpp1	3.06837	L6		0.526957	Galnt15	1.14661	L6
0.526994	Plpp1	0.52532	L6		0.526994	Galnt15	1.88509	L6
0.527456	Plpp1	0.922574	L6		0.527456	Galnt15	0.611669	L6
0.527838	Plpp1	4.52287	L6		0.527838	Galnt15	0	L6
0.52816	Plpp1	0.49941	L6		0.52816	Galnt15	1.95641	L6
0.528546	Plpp1	0.837741	L6		0.528546	Galnt15	0.903346	L6
0.528618	Plpp1	2.20593	L6		0.528618	Galnt15	0.631459	L6
0.52873	Plpp1	1.19749	L6		0.52873	Galnt15	1.28203	L6
0.528978	Plpp1	1.83214	L6		0.528978	Galnt15	1.0404	L6
0.528999	Plpp1	2.65597	L6		0.528999	Galnt15	0.349774	L6
0.529363	Plpp1	0	L6		0.529363	Galnt15	2.23012	L6
0.529498	Plpp1	0.568618	L6		0.529498	Galnt15	1.58033	L6
0.529508	Plpp1	1.73244	L6		0.529508	Galnt15	2.16263	L6
0.529632	Plpp1	1.96867	L6		0.529632	Galnt15	1.1289	L6
0.529705	Plpp1	0	L6		0.529705	Galnt15	0.361742	L6
0.53002	Plpp1	0	L6		0.53002	Galnt15	3.046	L6
0.530266	Plpp1	0	L6		0.530266	Galnt15	5.55499	L6
0.530292	Plpp1	2.25031	L6		0.530292	Galnt15	1.84769	L6
0.53031	Plpp1	0.68943	L6		0.53031	Galnt15	1.7609	L6
0.530691	Plpp1	1.15848	L6		0.530691	Galnt15	1.67224	L6
0.530781	Plpp1	1.84885	L6		0.530781	Galnt15	4.62434	L6
0.530988	Plpp1	2.29879	L6		0.530988	Galnt15	0.294157	L6
0.531299	Plpp1	3.62828	L6		0.531299	Galnt15	0	L6
0.531975	Plpp1	0.825955	L6		0.531975	Galnt15	2.08822	L6
0.531998	Plpp1	0.689591	L6		0.531998	Galnt15	3.36276	L6
0.532624	Plpp1	1.67932	L6		0.532624	Galnt15	0	L6
0.533129	Plpp1	0	L6		0.533129	Galnt15	0	L6
0.533263	Plpp1	1.30001	L6		0.533263	Galnt15	3.87821	L6
0.533486	Plpp1	2.1396	L6		0.533486	Galnt15	0.416838	L6
0.533629	Plpp1	2.67933	L6		0.533629	Galnt15	0.0512623	L6
0.533974	Plpp1	0.459674	L6		0.533974	Galnt15	0.684921	L6
0.534066	Plpp1	2.32466	L6		0.534066	Galnt15	2.0357	L6
0.534076	Plpp1	0.92065	L6		0.534076	Galnt15	2.64281	L6
0.534559	Plpp1	3.38293	L6		0.534559	Galnt15	0.301296	L6
0.534615	Plpp1	0.748531	L6		0.534615	Galnt15	3.52321	L6
0.535	Plpp1	0.349797	L6		0.535	Galnt15	2.6097	L6
0.535028	Plpp1	1.47102	L6		0.535028	Galnt15	2.34525	L6
0.535415	Plpp1	2.33827	L6		0.535415	Galnt15	0.312198	L6
0.53551	Plpp1	4.31074	L6		0.53551	Galnt15	0	L6
0.535773	Plpp1	0.634079	L6		0.535773	Galnt15	0.935449	L6
0.53592	Plpp1	2.79001	L6		0.53592	Galnt15	1.44509	L6
0.536277	Plpp1	1.72923	L6		0.536277	Galnt15	0	L6
0.5365	Plpp1	1.8466	L6		0.5365	Galnt15	1.46745	L6
0.536801	Plpp1	1.012	L6		0.536801	Galnt15	0	L6
0.536886	Plpp1	1.18023	L6		0.536886	Galnt15	1.45606	L6
0.537114	Plpp1	3.1089	L6		0.537114	Galnt15	0	L6
0.537259	Plpp1	1.21283	L6		0.537259	Galnt15	1.7451	L6
0.53744	Plpp1	1.93406	L6		0.53744	Galnt15	0.261945	L6
0.537444	Plpp1	1.09855	L6		0.537444	Galnt15	1.83929	L6
0.537537	Plpp1	0	L6		0.537537	Galnt15	1.09409	L6
0.537607	Plpp1	2.62063	L6		0.537607	Galnt15	0	L6
0.537779	Plpp1	0	L6		0.537779	Galnt15	0	L6
0.538535	Plpp1	1.9351	L6		0.538535	Galnt15	2.522	L6
0.538844	Plpp1	2.62407	L6		0.538844	Galnt15	2.90591	L6
0.538856	Plpp1	3.09215	L6		0.538856	Galnt15	7.07482	L6
0.538961	Plpp1	0.980173	L6		0.538961	Galnt15	0.426633	L6
0.539305	Plpp1	1.54202	L6		0.539305	Galnt15	5.09817	L6
0.539343	Plpp1	1.48466	L6		0.539343	Galnt15	1.51569	L6
0.53961	Plpp1	1.88887	L6		0.53961	Galnt15	3.37457	L6
0.540016	Plpp1	1.62722	L6		0.540016	Galnt15	0.398544	L6
0.540653	Plpp1	1.97339	L6		0.540653	Galnt15	0.980632	L6
0.540727	Plpp1	2.34069	L6		0.540727	Galnt15	0.631789	L6
0.541018	Plpp1	0.729927	L6		0.541018	Galnt15	0	L6
0.541257	Plpp1	1.81992	L6		0.541257	Galnt15	1.59106	L6
0.541446	Plpp1	1.66777	L6		0.541446	Galnt15	2.56275	L6
0.543144	Plpp1	0	L6		0.543144	Galnt15	0	L6
0.543584	Plpp1	1.88792	L6		0.543584	Galnt15	1.15637	L6
0.54359	Plpp1	0.412441	L6		0.54359	Galnt15	2.06859	L6
0.543606	Plpp1	2.23991	L6		0.543606	Galnt15	2.09938	L6
0.543818	Plpp1	1.26711	L6		0.543818	Galnt15	0.658987	L6
0.543888	Plpp1	0.960601	L6		0.543888	Galnt15	2.36573	L6
0.544049	Plpp1	1.9101	L6		0.544049	Galnt15	0.231074	L6
0.544606	Plpp1	1.67073	L6		0.544606	Galnt15	0.69774	L6
0.54537	Plpp1	0.764223	L6		0.54537	Galnt15	1.06717	L6
0.54559	Plpp1	0.996197	L6		0.54559	Galnt15	1.42731	L6
0.545892	Plpp1	1.32634	L6		0.545892	Galnt15	0.496032	L6
0.546017	Plpp1	1.12841	L6		0.546017	Galnt15	4.91083	L6
0.546126	Plpp1	1.90789	L6		0.546126	Galnt15	1.25857	L6
0.546244	Plpp1	0.331477	L6		0.546244	Galnt15	2.7668	L6
0.546526	Plpp1	0	L6		0.546526	Galnt15	7.2376	L6
0.546596	Plpp1	1.41513	L6		0.546596	Galnt15	0.340847	L6
0.546652	Plpp1	0	L6		0.546652	Galnt15	1.38966	L6
0.546787	Plpp1	1.35503	L6		0.546787	Galnt15	1.57941	L6
0.547017	Plpp1	1.03224	L6		0.547017	Galnt15	0.335885	L6
0.54733	Plpp1	0.95166	L6		0.54733	Galnt15	0.384712	L6
0.547506	Plpp1	2.02164	L6		0.547506	Galnt15	2.32529	L6
0.54776	Plpp1	1.46757	L6		0.54776	Galnt15	0.976562	L6
0.548392	Plpp1	1.28107	L6		0.548392	Galnt15	1.61862	L6
0.548637	Plpp1	0.974105	L6		0.548637	Galnt15	0.400058	L6
0.548772	Plpp1	1.04389	L6		0.548772	Galnt15	2.38984	L6
0.54891	Plpp1	1.3541	L6		0.54891	Galnt15	1.5346	L6
0.548963	Plpp1	1.17041	L6		0.548963	Galnt15	2.89761	L6
0.549149	Plpp1	0.974156	L6		0.549149	Galnt15	1.31566	L6
0.549188	Plpp1	1.02103	L6		0.549188	Galnt15	1.50232	L6
0.549367	Plpp1	0	L6		0.549367	Galnt15	7.42588	L6
0.549484	Plpp1	2.99897	L6		0.549484	Galnt15	0.877193	L6
0.549722	Plpp1	0	L6		0.549722	Galnt15	5.32692	L6
0.549747	Plpp1	0.684556	L6		0.549747	Galnt15	1.60831	L6
0.54989	Plpp1	1.50912	L6		0.54989	Galnt15	2.6921	L6
0.549896	Plpp1	0.201939	L6		0.549896	Galnt15	2.5157	L6
0.550039	Plpp1	1.1618	L6		0.550039	Galnt15	0.535167	L6
0.55021	Plpp1	0.377758	L6		0.55021	Galnt15	1.25625	L6
0.550345	Plpp1	1.75737	L6		0.550345	Galnt15	1.06105	L6
0.550349	Plpp1	0.813316	L6		0.550349	Galnt15	2.08985	L6
0.550369	Plpp1	3.51103	L6		0.550369	Galnt15	0	L6
0.550549	Plpp1	0	L6		0.550549	Galnt15	5.43028	L6
0.550752	Plpp1	0.827749	L6		0.550752	Galnt15	2.48478	L6
0.551333	Plpp1	3.11445	L6		0.551333	Galnt15	1.74476	L6
0.551639	Plpp1	1.56521	L6		0.551639	Galnt15	1.83198	L6
0.552013	Plpp1	0	L6		0.552013	Galnt15	0.879266	L6
0.552346	Plpp1	1.17266	L6		0.552346	Galnt15	2.16467	L6
0.552563	Plpp1	0.517648	L6		0.552563	Galnt15	1.91248	L6
0.552639	Plpp1	2.0784	L6		0.552639	Galnt15	2.32162	L6
0.552982	Plpp1	2.04171	L6		0.552982	Galnt15	0.49836	L6
0.553192	Plpp1	1.62597	L6		0.553192	Galnt15	2.78071	L6
0.553786	Plpp1	2.2598	L6		0.553786	Galnt15	0	L6
0.553973	Plpp1	0	L6		0.553973	Galnt15	1.05887	L6
0.554111	Plpp1	2.46064	L6		0.554111	Galnt15	0	L6
0.554248	Plpp1	2.20565	L6		0.554248	Galnt15	3.02906	L6
0.554664	Plpp1	1.7992	L6		0.554664	Galnt15	3.11193	L6
0.554723	Plpp1	2.82525	L6		0.554723	Galnt15	0.531802	L6
0.555048	Plpp1	0.277986	L6		0.555048	Galnt15	1.55313	L6
0.555273	Plpp1	3.56399	L6		0.555273	Galnt15	0	L6
0.55543	Plpp1	0	L6		0.55543	Galnt15	0	L6
0.555592	Plpp1	1.28941	L6		0.555592	Galnt15	0.52801	L6
0.556559	Plpp1	0.860117	L6		0.556559	Galnt15	1.36534	L6
0.556741	Plpp1	0.787466	L6		0.556741	Galnt15	1.19887	L6
0.557144	Plpp1	0.364007	L6		0.557144	Galnt15	0.984064	L6
0.557354	Plpp1	0.681083	L6		0.557354	Galnt15	1.27299	L6
0.557485	Plpp1	0.358038	L6		0.557485	Galnt15	0	L6
0.55785	Plpp1	2.83571	L6		0.55785	Galnt15	1.81531	L6
0.557913	Plpp1	0.268723	L6		0.557913	Galnt15	3.56675	L6
0.557948	Plpp1	1.05504	L6		0.557948	Galnt15	5.07886	L6
0.557994	Plpp1	1.66808	L6		0.557994	Galnt15	4.18154	L6
0.558509	Plpp1	2.26294	L6		0.558509	Galnt15	0.240458	L6
0.558945	Plpp1	1.38141	L6		0.558945	Galnt15	5.03691	L6
0.55899	Plpp1	1.38528	L6		0.55899	Galnt15	0.943345	L6
0.559029	Plpp1	0.727364	L6		0.559029	Galnt15	0.511914	L6
0.559059	Plpp1	2.55189	L6		0.559059	Galnt15	0.850629	L6
0.559159	Plpp1	2.75691	L6		0.559159	Galnt15	0	L6
0.559702	Plpp1	3.30196	L6		0.559702	Galnt15	0	L6
0.559922	Plpp1	0.862263	L6		0.559922	Galnt15	2.89358	L6
0.560354	Plpp1	2.03005	L6		0.560354	Galnt15	2.94709	L6
0.560754	Plpp1	2.27322	L6		0.560754	Galnt15	1.28134	L6
0.560792	Plpp1	0	L6		0.560792	Galnt15	3.86556	L6
0.561028	Plpp1	1.15821	L6		0.561028	Galnt15	1.02539	L6
0.561329	Plpp1	1.83164	L6		0.561329	Galnt15	5.09157	L6
0.56136	Plpp1	0.601421	L6		0.56136	Galnt15	1.44704	L6
0.561488	Plpp1	0.837851	L6		0.561488	Galnt15	1.24909	L6
0.5619	Plpp1	0	L6		0.5619	Galnt15	5.79774	L6
0.562044	Plpp1	0.570374	L6		0.562044	Galnt15	2.32016	L6
0.56245	Plpp1	1.6011	L6		0.56245	Galnt15	2.40618	L6
0.562715	Plpp1	2.09343	L6		0.562715	Galnt15	1.80948	L6
0.562723	Plpp1	1.2613	L6		0.562723	Galnt15	2.03535	L6
0.563142	Plpp1	3.90559	L6		0.563142	Galnt15	0.473821	L6
0.563547	Plpp1	0.977445	L6		0.563547	Galnt15	2.33196	L6
0.564607	Plpp1	0.750558	L6		0.564607	Galnt15	4.48453	L6
0.565315	Plpp1	3.36287	L6		0.565315	Galnt15	0.168316	L6
0.56535	Plpp1	0.157604	L6		0.56535	Galnt15	1.59903	L6
0.565391	Plpp1	1.67825	L6		0.565391	Galnt15	3.50857	L6
0.565434	Plpp1	1.16936	L6		0.565434	Galnt15	1.06614	L6
0.565607	Plpp1	0.837811	L6		0.565607	Galnt15	2.09513	L6
0.565757	Plpp1	2.87107	L6		0.565757	Galnt15	1.93904	L6
0.565906	Plpp1	0.842523	L6		0.565906	Galnt15	2.76068	L6
0.566483	Plpp1	0.967158	L6		0.566483	Galnt15	0.717154	L6
0.566521	Plpp1	1.74749	L6		0.566521	Galnt15	2.52788	L6
0.566866	Plpp1	0.515181	L6		0.566866	Galnt15	0.542602	L6
0.566939	Plpp1	0	L6		0.566939	Galnt15	1.69785	L6
0.566955	Plpp1	0.482786	L6		0.566955	Galnt15	2.0533	L6
0.56718	Plpp1	3.97369	L6		0.56718	Galnt15	1.52807	L6
0.567273	Plpp1	0.611191	L6		0.567273	Galnt15	3.81538	L6
0.567612	Plpp1	0.127916	L6		0.567612	Galnt15	0	L6
0.567756	Plpp1	1.49245	L6		0.567756	Galnt15	1.26676	L6
0.567776	Plpp1	0.958406	L6		0.567776	Galnt15	0	L6
0.567798	Plpp1	3.87086	L6		0.567798	Galnt15	1.11608	L6
0.568321	Plpp1	2.6358	L6		0.568321	Galnt15	0.113113	L6
0.568364	Plpp1	1.80468	L6		0.568364	Galnt15	3.58406	L6
0.568964	Plpp1	0.781625	L6		0.568964	Galnt15	0.765632	L6
0.569527	Plpp1	0.733245	L6		0.569527	Galnt15	3.76827	L6
0.569642	Plpp1	3.26487	L6		0.569642	Galnt15	0.265322	L6
0.570538	Plpp1	0	L6		0.570538	Galnt15	5.58924	L6
0.570646	Plpp1	1.15216	L6		0.570646	Galnt15	1.40845	L6
0.570876	Plpp1	1.80802	L6		0.570876	Galnt15	1.93174	L6
0.571044	Plpp1	1.99121	L6		0.571044	Galnt15	4.41235	L6
0.571194	Plpp1	1.27838	L6		0.571194	Galnt15	2.07924	L6
0.571332	Plpp1	0.303843	L6		0.571332	Galnt15	6.04899	L6
0.57157	Plpp1	0.604968	L6		0.57157	Galnt15	2.36344	L6
0.571779	Plpp1	1.18748	L6		0.571779	Galnt15	0	L6
0.57214	Plpp1	0.267222	L6		0.57214	Galnt15	4.57897	L6
0.572287	Plpp1	1.2626	L6		0.572287	Galnt15	1.68836	L6
0.572748	Plpp1	1.42936	L6		0.572748	Galnt15	1.02362	L6
0.573134	Plpp1	1.00504	L6		0.573134	Galnt15	2.18662	L6
0.573288	Plpp1	1.75402	L6		0.573288	Galnt15	0.44082	L6
0.573692	Plpp1	0	L6		0.573692	Galnt15	0	L6
0.574262	Plpp1	0.313205	L6		0.574262	Galnt15	6.08622	L6
0.574271	Plpp1	1.26072	L6		0.574271	Galnt15	3.54354	L6
0.574423	Plpp1	0.284689	L6		0.574423	Galnt15	2.47668	L6
0.574701	Plpp1	3.2919	L6		0.574701	Galnt15	0.795367	L6
0.574741	Plpp1	0.474292	L6		0.574741	Galnt15	3.16539	L6
0.575244	Plpp1	1.35419	L6		0.575244	Galnt15	1.77828	L6
0.575315	Plpp1	0.913601	L6		0.575315	Galnt15	4.95437	L6
0.575539	Plpp1	0.575271	L6		0.575539	Galnt15	1.06687	L6
0.575881	Plpp1	2.30587	L6		0.575881	Galnt15	0.700525	L6
0.576183	Plpp1	0	L6		0.576183	Galnt15	4.40044	L6
0.576992	Plpp1	1.02531	L6		0.576992	Galnt15	3.6357	L6
0.577349	Plpp1	1.89078	L6		0.577349	Galnt15	2.77379	L6
0.577888	Plpp1	0.992027	L6		0.577888	Galnt15	3.21901	L6
0.578523	Plpp1	4.30477	L6		0.578523	Galnt15	0.517063	L6
0.578918	Plpp1	0.203284	L6		0.578918	Galnt15	0.713698	L6
0.578932	Plpp1	0.319877	L6		0.578932	Galnt15	1.98693	L6
0.579344	Plpp1	2.99046	L6		0.579344	Galnt15	2.5871	L6
0.579819	Plpp1	0.488502	L6		0.579819	Galnt15	3.57992	L6
0.579974	Plpp1	0	L6		0.579974	Galnt15	2.75596	L6
0.580112	Plpp1	1.13241	L6		0.580112	Galnt15	0.657708	L6
0.580209	Plpp1	1.00949	L6		0.580209	Galnt15	1.15099	L6
0.580341	Plpp1	0.751985	L6		0.580341	Galnt15	5.0097	L6
0.580364	Plpp1	1.11436	L6		0.580364	Galnt15	0.879518	L6
0.580998	Plpp1	0.259787	L6		0.580998	Galnt15	2.22939	L6
0.581261	Plpp1	0.484496	L6		0.581261	Galnt15	5.99315	L6
0.581449	Plpp1	2.33292	L6		0.581449	Galnt15	1.87075	L6
0.581526	Plpp1	1.18254	L6		0.581526	Galnt15	0.925411	L6
0.581605	Plpp1	1.35366	L6		0.581605	Galnt15	3.06751	L6
0.581762	Plpp1	0	L6		0.581762	Galnt15	0	L6
0.582158	Plpp1	1.05376	L6		0.582158	Galnt15	3.23418	L6
0.582841	Plpp1	2.52009	L6		0.582841	Galnt15	0.14445	L6
0.582911	Plpp1	1.69601	L6		0.582911	Galnt15	1.49787	L6
0.582927	Plpp1	3.02847	L6		0.582927	Galnt15	3.89408	L6
0.583123	Plpp1	0	L6		0.583123	Galnt15	2.58198	L6
0.583427	Plpp1	1.52311	L6		0.583427	Galnt15	1.07498	L6
0.583685	Plpp1	1.65994	L6		0.583685	Galnt15	0.118168	L6
0.583951	Plpp1	1.24225	L6		0.583951	Galnt15	4.9799	L6
0.584027	Plpp1	1.51783	L6		0.584027	Galnt15	0	L6
0.584053	Plpp1	0.96039	L6		0.584053	Galnt15	2.17455	L6
0.584211	Plpp1	1.02177	L6		0.584211	Galnt15	1.6869	L6
0.584471	Plpp1	1.69114	L6		0.584471	Galnt15	0.19413	L6
0.584813	Plpp1	2.67062	L6		0.584813	Galnt15	0	L6
0.584986	Plpp1	2.24374	L6		0.584986	Galnt15	0.293876	L6
0.585146	Plpp1	0.450045	L6		0.585146	Galnt15	0.90009	L6
0.585314	Plpp1	1.61558	L6		0.585314	Galnt15	2.46753	L6
0.585744	Plpp1	0.911338	L6		0.585744	Galnt15	2.1358	L6
0.585829	Plpp1	0.76694	L6		0.585829	Galnt15	0	L6
0.585851	Plpp1	1.01388	L6		0.585851	Galnt15	3.55638	L6
0.58631	Plpp1	0.699399	L6		0.58631	Galnt15	0.280202	L6
0.586576	Plpp1	3.24626	L6		0.586576	Galnt15	0.663614	L6
0.586778	Plpp1	1.5922	L6		0.586778	Galnt15	2.98801	L6
0.587353	Plpp1	0.797869	L6		0.587353	Galnt15	1.51272	L6
0.587538	Plpp1	0.87138	L6		0.587538	Galnt15	1.51701	L6
0.587545	Plpp1	0	L6		0.587545	Galnt15	0	L6
0.587751	Plpp1	1.0603	L6		0.587751	Galnt15	3.82175	L6
0.58797	Plpp1	1.61098	L6		0.58797	Galnt15	1.80809	L6
0.588101	Plpp1	1.4572	L6		0.588101	Galnt15	1.8442	L6
0.58825	Plpp1	0.44833	L6		0.58825	Galnt15	0.369072	L6
0.588321	Plpp1	2.24921	L6		0.588321	Galnt15	3.01659	L6
0.588654	Plpp1	0	L6		0.588654	Galnt15	3.43683	L6
0.589317	Plpp1	0.903676	L6		0.589317	Galnt15	3.08416	L6
0.58938	Plpp1	0.542557	L6		0.58938	Galnt15	1.88647	L6
0.589482	Plpp1	0	L6		0.589482	Galnt15	5.37634	L6
0.589658	Plpp1	1.62416	L6		0.589658	Galnt15	0.873571	L6
0.589962	Plpp1	0	L6		0.589962	Galnt15	0	L6
0.590421	Plpp1	0	L6		0.590421	Galnt15	0	L6
0.590977	Plpp1	1.58311	L6		0.590977	Galnt15	3.13722	L6
0.59109	Plpp1	0.901003	L6		0.59109	Galnt15	0.313076	L6
0.591587	Plpp1	1.27305	L6		0.591587	Galnt15	1.15084	L6
0.591628	Plpp1	0	L6		0.591628	Galnt15	0.790889	L6
0.591829	Plpp1	1.57377	L6		0.591829	Galnt15	0.912788	L6
0.591841	Plpp1	1.15085	L6		0.591841	Galnt15	3.15618	L6
0.592068	Plpp1	5.25314	L6		0.592068	Galnt15	3.52547	L6
0.592436	Plpp1	0.615047	L6		0.592436	Galnt15	5.2664	L6
0.592481	Plpp1	0	L6		0.592481	Galnt15	0	L6
0.592696	Plpp1	0.66604	L6		0.592696	Galnt15	1.41498	L6
0.592748	Plpp1	1.07558	L6		0.592748	Galnt15	1.62579	L6
0.593352	Plpp1	0.359254	L6		0.593352	Galnt15	2.33597	L6
0.593478	Plpp1	0.895083	L6		0.593478	Galnt15	3.14469	L6
0.594875	Plpp1	1.90571	L6		0.594875	Galnt15	3.32001	L6
0.595321	Plpp1	0.446329	L6		0.595321	Galnt15	0.221435	L6
0.59539	Plpp1	2.00961	L6		0.59539	Galnt15	3.76035	L6
0.595469	Plpp1	0.921489	L6		0.595469	Galnt15	1.57633	L6
0.596412	Plpp1	0.834623	L6		0.596412	Galnt15	3.48731	L6
0.596438	Plpp1	0.58072	L6		0.596438	Galnt15	0.400834	L6
0.596751	Plpp1	0.429975	L6		0.596751	Galnt15	3.87636	L6
0.596841	Plpp1	0.97516	L6		0.596841	Galnt15	1.36064	L6
0.597121	Plpp1	0	L6		0.597121	Galnt15	5.33506	L6
0.597277	Plpp1	0.522176	L6		0.597277	Galnt15	5.86266	L6
0.597558	Plpp1	0.599323	L6		0.597558	Galnt15	0.679126	L6
0.597916	Plpp1	1.61169	L6		0.597916	Galnt15	1.70953	L6
0.598042	Plpp1	0.803018	L6		0.598042	Galnt15	3.32235	L6
0.598147	Plpp1	0.421565	L6		0.598147	Galnt15	1.6279	L6
0.598485	Plpp1	2.21996	L6		0.598485	Galnt15	2.03874	L6
0.598932	Plpp1	1.47243	L6		0.598932	Galnt15	1.42607	L6
0.599698	Plpp1	1.01297	L6		0.599698	Galnt15	2.99476	L6
0.599736	Plpp1	0.954499	L6		0.599736	Galnt15	3.16668	L6
0.599963	Plpp1	0.467766	L6		0.599963	Galnt15	0.525339	L6
0.599976	Plpp1	0	L6		0.599976	Galnt15	3.70807	L6
0.60005	Plpp1	5.9988	L7		0.60005	Galnt15	0	L7
0.600706	Plpp1	2.67233	L7		0.600706	Galnt15	1.9361	L7
0.600814	Plpp1	1.9069	L7		0.600814	Galnt15	5.19952	L7
0.600824	Plpp1	0	L7		0.600824	Galnt15	0	L7
0.601077	Plpp1	0.2794	L7		0.601077	Galnt15	2.19145	L7
0.601481	Plpp1	1.10079	L7		0.601481	Galnt15	8.61761	L7
0.601754	Plpp1	0.239395	L7		0.601754	Galnt15	5.94925	L7
0.60197	Plpp1	1.3078	L7		0.60197	Galnt15	3.17209	L7
0.60201	Plpp1	1.72815	L7		0.60201	Galnt15	0.51511	L7
0.602644	Plpp1	0.901166	L7		0.602644	Galnt15	1.25337	L7
0.603045	Plpp1	0.585424	L7		0.603045	Galnt15	4.6504	L7
0.603408	Plpp1	1.16967	L7		0.603408	Galnt15	0.996445	L7
0.603416	Plpp1	0.978104	L7		0.603416	Galnt15	1.20932	L7
0.603439	Plpp1	0	L7		0.603439	Galnt15	3.18198	L7
0.60485	Plpp1	2.07323	L7		0.60485	Galnt15	0.783722	L7
0.604965	Plpp1	0.881057	L7		0.604965	Galnt15	0.922935	L7
0.605278	Plpp1	1.17245	L7		0.605278	Galnt15	5.34432	L7
0.605464	Plpp1	1.2179	L7		0.605464	Galnt15	2.79671	L7
0.60561	Plpp1	3.00529	L7		0.60561	Galnt15	1.02499	L7
0.605697	Plpp1	0.652827	L7		0.605697	Galnt15	0	L7
0.606127	Plpp1	3.75805	L7		0.606127	Galnt15	2.01654	L7
0.606697	Plpp1	1.53944	L7		0.606697	Galnt15	1.18836	L7
0.607501	Plpp1	1.36908	L7		0.607501	Galnt15	4.19941	L7
0.60757	Plpp1	0.653322	L7		0.60757	Galnt15	0.961908	L7
0.60782	Plpp1	0.428228	L7		0.60782	Galnt15	5.11719	L7
0.608004	Plpp1	1.49439	L7		0.608004	Galnt15	0.821025	L7
0.608166	Plpp1	0.750902	L7		0.608166	Galnt15	5.11414	L7
0.608384	Plpp1	1.00873	L7		0.608384	Galnt15	0.410974	L7
0.608724	Plpp1	1.4016	L7		0.608724	Galnt15	4.16176	L7
0.608803	Plpp1	0	L7		0.608803	Galnt15	1.18047	L7
0.609375	Plpp1	1.31127	L7		0.609375	Galnt15	3.98527	L7
0.610137	Plpp1	0.787278	L7		0.610137	Galnt15	4.31747	L7
0.610487	Plpp1	0.509543	L7		0.610487	Galnt15	3.58068	L7
0.610496	Plpp1	0.811417	L7		0.610496	Galnt15	2.65759	L7
0.61084	Plpp1	1.6425	L7		0.61084	Galnt15	1.53789	L7
0.611174	Plpp1	1.41283	L7		0.611174	Galnt15	0.164236	L7
0.611176	Plpp1	1.16063	L7		0.611176	Galnt15	2.32126	L7
0.611257	Plpp1	1.38	L7		0.611257	Galnt15	5.97117	L7
0.611291	Plpp1	0.289948	L7		0.611291	Galnt15	0.391497	L7
0.611669	Plpp1	1.05039	L7		0.611669	Galnt15	2.81406	L7
0.612257	Plpp1	1.26113	L7		0.612257	Galnt15	3.33012	L7
0.612343	Plpp1	1.64874	L7		0.612343	Galnt15	5.88202	L7
0.612451	Plpp1	0.195	L7		0.612451	Galnt15	7.52131	L7
0.612871	Plpp1	0.205609	L7		0.612871	Galnt15	4.87738	L7
0.613187	Plpp1	0	L7		0.613187	Galnt15	0	L7
0.613346	Plpp1	0	L7		0.613346	Galnt15	4.77581	L7
0.613645	Plpp1	0.527704	L7		0.613645	Galnt15	2.80719	L7
0.613675	Plpp1	0	L7		0.613675	Galnt15	7.77471	L7
0.613675	Plpp1	0.732459	L7		0.613675	Galnt15	5.4981	L7
0.614763	Plpp1	0.239693	L7		0.614763	Galnt15	2.70601	L7
0.615576	Plpp1	1.89771	L7		0.615576	Galnt15	0	L7
0.616349	Plpp1	1.26839	L7		0.616349	Galnt15	0	L7
0.616508	Plpp1	1.56556	L7		0.616508	Galnt15	1.68346	L7
0.61677	Plpp1	0.783156	L7		0.61677	Galnt15	1.77142	L7
0.617283	Plpp1	1.30906	L7		0.617283	Galnt15	1.10208	L7
0.617898	Plpp1	3.09259	L7		0.617898	Galnt15	0.225836	L7
0.618379	Plpp1	0.692425	L7		0.618379	Galnt15	0.308356	L7
0.618818	Plpp1	1.74459	L7		0.618818	Galnt15	1.5753	L7
0.620104	Plpp1	2.53118	L7		0.620104	Galnt15	2.65478	L7
0.620178	Plpp1	0.425615	L7		0.620178	Galnt15	2.12856	L7
0.620687	Plpp1	0.995106	L7		0.620687	Galnt15	0.454852	L7
0.621061	Plpp1	0.736174	L7		0.621061	Galnt15	3.3613	L7
0.62129	Plpp1	1.80812	L7		0.62129	Galnt15	1.36768	L7
0.621371	Plpp1	0.479152	L7		0.621371	Galnt15	1.97032	L7
0.621586	Plpp1	1.34787	L7		0.621586	Galnt15	4.04784	L7
0.622101	Plpp1	0	L7		0.622101	Galnt15	1.68011	L7
0.623106	Plpp1	1.25639	L7		0.623106	Galnt15	1.98215	L7
0.62322	Plpp1	0.515119	L7		0.62322	Galnt15	3.85213	L7
0.624687	Plpp1	0.594689	L7		0.624687	Galnt15	4.91628	L7
0.624766	Plpp1	0.777579	L7		0.624766	Galnt15	4.81106	L7
0.624829	Plpp1	1.69173	L7		0.624829	Galnt15	4.57446	L7
0.624916	Plpp1	0.761963	L7		0.624916	Galnt15	5.00538	L7
0.62812	Plpp1	0.368446	L7		0.62812	Galnt15	0.368446	L7
0.628478	Plpp1	0.623169	L7		0.628478	Galnt15	3.39703	L7
0.629366	Plpp1	5.23308	L7		0.629366	Galnt15	5.87691	L7
0.630103	Plpp1	0.610468	L7		0.630103	Galnt15	4.39603	L7
0.630184	Plpp1	1.15741	L7		0.630184	Galnt15	0	L7
0.630402	Plpp1	0.693031	L7		0.630402	Galnt15	6.33785	L7
0.630446	Plpp1	0.955282	L7		0.630446	Galnt15	0.798406	L7
0.630846	Plpp1	1.11803	L7		0.630846	Galnt15	2.73686	L7
0.631046	Plpp1	1.81653	L7		0.631046	Galnt15	2.34577	L7
0.631161	Plpp1	1.40725	L7		0.631161	Galnt15	0.707872	L7
0.631179	Plpp1	2.04552	L7		0.631179	Galnt15	0.637119	L7
0.631475	Plpp1	0.503829	L7		0.631475	Galnt15	4.45008	L7
0.632447	Plpp1	0	L7		0.632447	Galnt15	3.16125	L7
0.632847	Plpp1	0.76484	L7		0.632847	Galnt15	1.23417	L7
0.633187	Plpp1	1.30814	L7		0.633187	Galnt15	2.13239	L7
0.63451	Plpp1	0.58326	L7		0.63451	Galnt15	1.15975	L7
0.634616	Plpp1	1.40885	L7		0.634616	Galnt15	8.45265	L7
0.634892	Plpp1	1.15681	L7		0.634892	Galnt15	5.1865	L7
0.635209	Plpp1	0.592487	L7		0.635209	Galnt15	4.66631	L7
0.635315	Plpp1	0.598975	L7		0.635315	Galnt15	1.4609	L7
0.635905	Plpp1	0.520224	L7		0.635905	Galnt15	7.30099	L7
0.636439	Plpp1	0.385742	L7		0.636439	Galnt15	3.28431	L7
0.636946	Plpp1	0.394758	L7		0.636946	Galnt15	3.96272	L7
0.637338	Plpp1	0.556185	L7		0.637338	Galnt15	2.51404	L7
0.637356	Plpp1	0	L7		0.637356	Galnt15	0	L7
0.638438	Plpp1	0.833733	L7		0.638438	Galnt15	5.06615	L7
0.638624	Plpp1	0.814865	L7		0.638624	Galnt15	4.20408	L7
0.638817	Plpp1	2.8295	L7		0.638817	Galnt15	0.955208	L7
0.639011	Plpp1	0	L7		0.639011	Galnt15	1.87688	L7
0.639292	Plpp1	1.13634	L7		0.639292	Galnt15	0.906303	L7
0.639445	Plpp1	0	L7		0.639445	Galnt15	8.17189	L7
0.639712	Plpp1	1.76429	L7		0.639712	Galnt15	11.8906	L7
0.639774	Plpp1	2.47278	L7		0.639774	Galnt15	0.766384	L7
0.641416	Plpp1	1.95179	L7		0.641416	Galnt15	3.05392	L7
0.641848	Plpp1	0.509962	L7		0.641848	Galnt15	0.44347	L7
0.64189	Plpp1	0.726956	L7		0.64189	Galnt15	2.77551	L7
0.642336	Plpp1	0.690608	L7		0.642336	Galnt15	2.52193	L7
0.642847	Plpp1	0.430046	L7		0.642847	Galnt15	0.874791	L7
0.642881	Plpp1	1.0991	L7		0.642881	Galnt15	1.73914	L7
0.642886	Plpp1	1.42134	L7		0.642886	Galnt15	1.25165	L7
0.643372	Plpp1	1.92509	L7		0.643372	Galnt15	2.602	L7
0.64495	Plpp1	0.400649	L7		0.64495	Galnt15	1.10103	L7
0.645408	Plpp1	0	L7		0.645408	Galnt15	7.62429	L7
0.645516	Plpp1	0.681582	L7		0.645516	Galnt15	0.235821	L7
0.645533	Plpp1	0.181159	L7		0.645533	Galnt15	0	L7
0.646916	Plpp1	0.645176	L7		0.646916	Galnt15	3.09972	L7
0.647823	Plpp1	1.74901	L7		0.647823	Galnt15	2.90662	L7
0.648104	Plpp1	0.550721	L7		0.648104	Galnt15	4.48185	L7
0.648638	Plpp1	0	L7		0.648638	Galnt15	1.69549	L7
0.64902	Plpp1	1.26252	L7		0.64902	Galnt15	4.44094	L7
0.649862	Plpp1	0	L7		0.649862	Galnt15	0	L7
0.650893	Plpp1	0	L7		0.650893	Galnt15	4.93237	L7
0.651631	Plpp1	0	L7		0.651631	Galnt15	4.84922	L7
0.651991	Plpp1	0	L7		0.651991	Galnt15	1.01465	L7
0.652117	Plpp1	0.854701	L7		0.652117	Galnt15	4.52849	L7
0.652338	Plpp1	0	L7		0.652338	Galnt15	0	L7
0.653048	Plpp1	1.71429	L7		0.653048	Galnt15	2.23411	L7
0.653074	Plpp1	0.708256	L7		0.653074	Galnt15	0.947135	L7
0.653405	Plpp1	0.719787	L7		0.653405	Galnt15	4.36036	L7
0.653526	Plpp1	0	L7		0.653526	Galnt15	1.87406	L7
0.65371	Plpp1	0.512563	L7		0.65371	Galnt15	0.803092	L7
0.654102	Plpp1	0.875935	L7		0.654102	Galnt15	8.17888	L7
0.654393	Plpp1	0.388593	L7		0.654393	Galnt15	5.13445	L7
0.654825	Plpp1	0.452899	L7		0.654825	Galnt15	4.29767	L7
0.655128	Plpp1	1.07521	L7		0.655128	Galnt15	6.35028	L7
0.655254	Plpp1	2.39421	L7		0.655254	Galnt15	3.38714	L7
0.655435	Plpp1	0.892748	L7		0.655435	Galnt15	2.8937	L7
0.656591	Plpp1	0.313615	L7		0.656591	Galnt15	3.08278	L7
0.657725	Plpp1	2.98563	L7		0.657725	Galnt15	3.09095	L7
0.657964	Plpp1	1.11857	L7		0.657964	Galnt15	7.6081	L7
0.65808	Plpp1	1.74208	L7		0.65808	Galnt15	3.04089	L7
0.658373	Plpp1	1.34199	L7		0.658373	Galnt15	0	L7
0.658393	Plpp1	1.96142	L7		0.658393	Galnt15	2.47893	L7
0.659006	Plpp1	0.788892	L7		0.659006	Galnt15	3.14465	L7
0.65925	Plpp1	0	L7		0.65925	Galnt15	1.22145	L7
0.660342	Plpp1	3.46879	L7		0.660342	Galnt15	0.649773	L7
0.66071	Plpp1	3.5372	L7		0.66071	Galnt15	2.10832	L7
0.660923	Plpp1	1.04729	L7		0.660923	Galnt15	6.31776	L7
0.66093	Plpp1	0.328278	L7		0.66093	Galnt15	3.08232	L7
0.662923	Plpp1	0.328731	L7		0.662923	Galnt15	2.3038	L7
0.664171	Plpp1	3.02115	L7		0.664171	Galnt15	0	L7
0.664724	Plpp1	2.07325	L7		0.664724	Galnt15	3.25168	L7
0.665172	Plpp1	0.33313	L7		0.665172	Galnt15	4.64951	L7
0.665691	Plpp1	0.133772	L7		0.665691	Galnt15	4.66607	L7
0.666412	Plpp1	0.752274	L7		0.666412	Galnt15	0.916558	L7
0.666702	Plpp1	0.386307	L7		0.666702	Galnt15	4.80997	L7
0.667889	Plpp1	1.35787	L7		0.667889	Galnt15	3.76466	L7
0.668822	Plpp1	0.188242	L7		0.668822	Galnt15	3.53484	L7
0.669075	Plpp1	1.03885	L7		0.669075	Galnt15	3.15856	L7
0.669422	Plpp1	0.287307	L7		0.669422	Galnt15	2.60153	L7
0.669685	Plpp1	0.869565	L7		0.669685	Galnt15	0	L7
0.66984	Plpp1	0.30626	L7		0.66984	Galnt15	5.34356	L7
0.669872	Plpp1	0.589484	L7		0.669872	Galnt15	0.664894	L7
0.669966	Plpp1	0.273224	L7		0.669966	Galnt15	4.67093	L7
0.670688	Plpp1	0.604491	L7		0.670688	Galnt15	2.50317	L7
0.671079	Plpp1	0.624688	L7		0.671079	Galnt15	8.69384	L7
0.67194	Plpp1	1.65017	L7		0.67194	Galnt15	6.03865	L7
0.67334	Plpp1	0	L7		0.67334	Galnt15	2.00321	L7
0.673457	Plpp1	0.740384	L7		0.673457	Galnt15	5.22089	L7
0.67351	Plpp1	0.591475	L7		0.67351	Galnt15	2.99528	L7
0.675834	Plpp1	0.562097	L7		0.675834	Galnt15	4.95953	L7
0.676162	Plpp1	0.900142	L7		0.676162	Galnt15	3.26126	L7
0.678705	Plpp1	0.582966	L7		0.678705	Galnt15	2.38873	L7
0.679015	Plpp1	0.17391	L7		0.679015	Galnt15	4.62584	L7
0.679849	Plpp1	0.825906	L7		0.679849	Galnt15	3.05198	L7
0.679959	Plpp1	0.619951	L7		0.679959	Galnt15	5.35451	L7
0.681006	Plpp1	0	L7		0.681006	Galnt15	3.19802	L7
0.682759	Plpp1	1.96773	L7		0.682759	Galnt15	8.24046	L7
0.68276	Plpp1	0.621581	L7		0.68276	Galnt15	9.71052	L7
0.683903	Plpp1	0	L7		0.683903	Galnt15	9.79704	L7
0.68738	Plpp1	0	L7		0.68738	Galnt15	3.62088	L7
0.687993	Plpp1	1.15669	L7		0.687993	Galnt15	3.79569	L7
0.68819	Plpp1	1.11234	L7		0.68819	Galnt15	5.84296	L7
0.688301	Plpp1	0.939749	L7		0.688301	Galnt15	3.45998	L7
0.688436	Plpp1	0	L7		0.688436	Galnt15	0	L7
0.689598	Plpp1	0	L7		0.689598	Galnt15	0	L7
0.689965	Plpp1	3.81098	L7		0.689965	Galnt15	7.60674	L7
0.690022	Plpp1	0	L7		0.690022	Galnt15	3.03582	L7
0.69009	Plpp1	3.60555	L7		0.69009	Galnt15	5.24204	L7
0.691255	Plpp1	0.263539	L7		0.691255	Galnt15	4.7134	L7
0.691979	Plpp1	0	L7		0.691979	Galnt15	0	L7
0.697292	Plpp1	0	L7		0.697292	Galnt15	2.91488	L7
0.698335	Plpp1	1.03472	L7		0.698335	Galnt15	3.64657	L7
0.698936	Plpp1	0	L7		0.698936	Galnt15	5.32701	L7
0.700767	Plpp1	0.283801	L8-L10		0.700767	Galnt15	5.06909	L8-L10
0.702544	Plpp1	0	L8-L10		0.702544	Galnt15	8.81797	L8-L10
0.706479	Plpp1	0	L8-L10		0.706479	Galnt15	0	L8-L10
0.708314	Plpp1	0	L8-L10		0.708314	Galnt15	4.81686	L8-L10
0.710403	Plpp1	1.12081	L8-L10		0.710403	Galnt15	6.07303	L8-L10
0.713929	Plpp1	0	L8-L10		0.713929	Galnt15	4.87009	L8-L10
0.717819	Plpp1	0.138186	L8-L10		0.717819	Galnt15	2.05488	L8-L10
0.719167	Plpp1	1.04297	L8-L10		0.719167	Galnt15	9.14634	L8-L10
0.722221	Plpp1	1.07319	L8-L10		0.722221	Galnt15	9.12464	L8-L10
0.722749	Plpp1	0.273284	L8-L10		0.722749	Galnt15	4.29765	L8-L10
0.727386	Plpp1	0	L8-L10		0.727386	Galnt15	0	L8-L10
0.728248	Plpp1	0.897424	L8-L10		0.728248	Galnt15	4.6359	L8-L10
0.731756	Plpp1	0	L8-L10		0.731756	Galnt15	6.65677	L8-L10
0.736424	Plpp1	0.259545	L8-L10		0.736424	Galnt15	5.58984	L8-L10
0.739342	Plpp1	0	L8-L10		0.739342	Galnt15	0	L8-L10
0.742666	Plpp1	0	L8-L10		0.742666	Galnt15	0	L8-L10
0.744026	Plpp1	0.998403	L8-L10		0.744026	Galnt15	1.81929	L8-L10
0.747109	Plpp1	1.12045	L8-L10		0.747109	Galnt15	4.90635	L8-L10
0.748944	Plpp1	1.16144	L8-L10		0.748944	Galnt15	4.10862	L8-L10
0.753982	Plpp1	0	L8-L10		0.753982	Galnt15	4.54339	L8-L10
0.756838	Plpp1	3.21958	L8-L10		0.756838	Galnt15	0	L8-L10
0.763459	Plpp1	3.75799	L8-L10		0.763459	Galnt15	7.51597	L8-L10
0.767417	Plpp1	0	L8-L10		0.767417	Galnt15	4.32152	L8-L10
0.770457	Plpp1	3.87763	L8-L10		0.770457	Galnt15	2.55096	L8-L10
0.778637	Plpp1	0	L8-L10		0.778637	Galnt15	0	L8-L10
0.845922	Plpp1	0	L8-L10		0.845922	Galnt15	16.3733	L8-L10

## Sheet: Figure 2e
Fragment-sequencing					Molecular Cartography
zonation_coordinate	gene	Average Expression	lobule_layer		vein_area	variable	value	vein
0	Vcam1	4.63238	L1-L3		s1_cv_nm_1	Vcam1	63.9307	CV
0.0419982	Vcam1	11.9999	L1-L3		s1_cv_nm_10	Vcam1	34.3609	CV
0.0575824	Vcam1	1.44676	L1-L3		s1_cv_nm_2	Vcam1	120.191	CV
0.0649199	Vcam1	3.19081	L1-L3		s1_cv_nm_3	Vcam1	94.7423	CV
0.100976	Vcam1	4.43843	L1-L3		s1_cv_nm_4	Vcam1	110.498	CV
0.113227	Vcam1	9.44733	L1-L3		s1_cv_nm_5	Vcam1	103.053	CV
0.11524	Vcam1	3.24223	L1-L3		s1_cv_nm_6	Vcam1	0	CV
0.116139	Vcam1	3.03459	L1-L3		s1_cv_nm_7	Vcam1	112.72	CV
0.121325	Vcam1	1.3312	L1-L3		s1_cv_nm_8	Vcam1	89.5469	CV
0.121577	Vcam1	4.17211	L1-L3		s1_cv_nm_9	Vcam1	24.0385	CV
0.131117	Vcam1	4.90858	L1-L3		s1_cv_sm_1	Vcam1	30.9215	CV
0.132751	Vcam1	2.1953	L1-L3		s1_cv_sm_10	Vcam1	132.622	CV
0.143376	Vcam1	4.25462	L1-L3		s1_cv_sm_11	Vcam1	126.603	CV
0.151326	Vcam1	7.86542	L1-L3		s1_cv_sm_12	Vcam1	83.2223	CV
0.153941	Vcam1	5.26247	L1-L3		s1_cv_sm_13	Vcam1	70.1541	CV
0.154247	Vcam1	4.60284	L1-L3		s1_cv_sm_2	Vcam1	79.1462	CV
0.155962	Vcam1	0	L1-L3		s1_cv_sm_3	Vcam1	184.78	CV
0.163669	Vcam1	8.14038	L1-L3		s1_cv_sm_5	Vcam1	73.1439	CV
0.170994	Vcam1	0	L1-L3		s1_cv_sm_6	Vcam1	58.6867	CV
0.178856	Vcam1	5.80163	L1-L3		s1_cv_sm_7	Vcam1	82.7842	CV
0.18111	Vcam1	0	L1-L3		s1_cv_sm_8	Vcam1	58.2977	CV
0.182076	Vcam1	3.83728	L1-L3		s1_cv_sm_9	Vcam1	0	CV
0.182731	Vcam1	5.02008	L1-L3		s1_pv_nm_1	Vcam1	102.799	PV
0.182911	Vcam1	1.46513	L1-L3		s1_pv_nm_10	Vcam1	297.025	PV
0.183596	Vcam1	1.33338	L1-L3		s1_pv_nm_11	Vcam1	134.823	PV
0.191074	Vcam1	6.29095	L1-L3		s1_pv_nm_3	Vcam1	236.482	PV
0.196624	Vcam1	2.40964	L1-L3		s1_pv_nm_4	Vcam1	77.1537	PV
0.198746	Vcam1	1.94377	L1-L3		s1_pv_nm_5	Vcam1	47.4015	PV
0.198883	Vcam1	6.40869	L1-L3		s1_pv_nm_6	Vcam1	130.48	PV
0.199942	Vcam1	2.6379	L1-L3		s1_pv_nm_7	Vcam1	109.744	PV
0.200516	Vcam1	3.10053	L1-L3		s1_pv_nm_8	Vcam1	202.285	PV
0.200646	Vcam1	0.768226	L1-L3		s1_pv_nm_9	Vcam1	115.042	PV
0.201014	Vcam1	2.26706	L1-L3		s1_pv_sm_1	Vcam1	208.901	PV
0.20161	Vcam1	1.46356	L1-L3		s1_pv_sm_2	Vcam1	122.521	PV
0.206401	Vcam1	3.19489	L1-L3		s1_pv_sm_3	Vcam1	166.222	PV
0.206572	Vcam1	0	L1-L3		s1_pv_sm_4	Vcam1	147.539	PV
0.207926	Vcam1	5.72952	L1-L3		s1_pv_sm_5	Vcam1	212.764	PV
0.210645	Vcam1	5.04941	L1-L3		s1_pv_sm_6	Vcam1	62.1554	PV
0.216856	Vcam1	10.3842	L1-L3		s2_cv_1	Vcam1	14.3223	CV
0.216966	Vcam1	8.79321	L1-L3		s2_cv_2	Vcam1	56.5785	CV
0.217275	Vcam1	2.19311	L1-L3		s2_cv_3	Vcam1	54.371	CV
0.219136	Vcam1	8.00209	L1-L3		s2_cv_4	Vcam1	48.4554	CV
0.22106	Vcam1	0.5003	L1-L3		s2_cv_5	Vcam1	89.7772	CV
0.221885	Vcam1	1.22414	L1-L3		s2_cv_6	Vcam1	80.5734	CV
0.222429	Vcam1	7.25331	L1-L3		s2_cv_7	Vcam1	51.9599	CV
0.22805	Vcam1	7.87952	L1-L3		s2_pv_1	Vcam1	242.208	PV
0.228567	Vcam1	0	L1-L3		s2_pv_2	Vcam1	215.37	PV
0.22875	Vcam1	6.85066	L1-L3		s2_pv_3	Vcam1	148.523	PV
0.229904	Vcam1	6.93323	L1-L3		s2_pv_4	Vcam1	204.085	PV
0.232911	Vcam1	6.10399	L1-L3		s2_pv_5	Vcam1	72.7832	PV
0.233009	Vcam1	10.2841	L1-L3		s2_pv_6	Vcam1	240.366	PV
0.233704	Vcam1	10.6696	L1-L3		s3_cv_1	Vcam1	129.176	CV
0.234064	Vcam1	6.58774	L1-L3		s3_cv_2	Vcam1	174.167	CV
0.235425	Vcam1	12.8261	L1-L3		s3_cv_3	Vcam1	69.7544	CV
0.23648	Vcam1	5.44119	L1-L3		s3_cv_4	Vcam1	96.5672	CV
0.236839	Vcam1	2.15486	L1-L3		s3_pv_1	Vcam1	117.043	PV
0.236932	Vcam1	6.92795	L1-L3		s3_pv_2	Vcam1	150.386	PV
0.243056	Vcam1	0.803471	L1-L3		s3_pv_3	Vcam1	234.724	PV
0.245499	Vcam1	3.52362	L1-L3		s3_pv_4	Vcam1	159.922	PV
0.246902	Vcam1	3.00051	L1-L3		s3_pv_5	Vcam1	222.179	PV
0.247202	Vcam1	3.88436	L1-L3		s4_cv_nm_1	Vcam1	61.41	CV
0.250415	Vcam1	2.40729	L1-L3		s4_cv_nm_2	Vcam1	69.4727	CV
0.250446	Vcam1	8.78486	L1-L3		s4_cv_nm_3	Vcam1	74.8877	CV
0.251262	Vcam1	5.49482	L1-L3		s4_cv_nm_4	Vcam1	63.3317	CV
0.252026	Vcam1	1.82698	L1-L3		s4_cv_nm_5	Vcam1	77.0248	CV
0.253213	Vcam1	2.2168	L1-L3		s4_cv_nm_6	Vcam1	110.319	CV
0.255203	Vcam1	4.05727	L1-L3		s4_cv_sm_1	Vcam1	178.668	CV
0.255266	Vcam1	5.44177	L1-L3		s4_cv_sm_2	Vcam1	98.0131	CV
0.256048	Vcam1	5.95915	L1-L3		s4_cv_sm_3	Vcam1	9.05797	CV
0.256452	Vcam1	0	L1-L3		s4_cv_sm_4	Vcam1	45.8716	CV
0.256838	Vcam1	16.6585	L1-L3		s4_cv_sm_5	Vcam1	266.772	CV
0.257279	Vcam1	2.5443	L1-L3		s4_cv_sm_6	Vcam1	51.7509	CV
0.257335	Vcam1	1.66931	L1-L3		s4_cv_sm_7	Vcam1	0	CV
0.260183	Vcam1	2.52212	L1-L3		s4_pv_nm_1	Vcam1	128.315	PV
0.262949	Vcam1	8.54954	L1-L3		s4_pv_nm_3	Vcam1	100.461	PV
0.263006	Vcam1	0.991942	L1-L3		s4_pv_nm_4	Vcam1	325.574	PV
0.264854	Vcam1	15.8154	L1-L3		s4_pv_nm_5	Vcam1	97.2973	PV
0.265704	Vcam1	6.31808	L1-L3		s4_pv_nm_6	Vcam1	134.544	PV
0.265855	Vcam1	10.9481	L1-L3		s4_pv_sm_1	Vcam1	127.96	PV
0.266813	Vcam1	1.94894	L1-L3		s4_pv_sm_2	Vcam1	0	PV
0.268361	Vcam1	2.8189	L1-L3		s4_pv_sm_3	Vcam1	0	PV
0.272205	Vcam1	4.80474	L1-L3		s5_cv_nm_1	Vcam1	153.336	CV
0.272767	Vcam1	7.13772	L1-L3		s5_cv_nm_2	Vcam1	90.3745	CV
0.275284	Vcam1	0	L1-L3		s5_cv_sm_1	Vcam1	62.4589	CV
0.275988	Vcam1	5.03627	L1-L3		s5_cv_sm_2	Vcam1	43.9662	CV
0.276078	Vcam1	9.27	L1-L3		s5_cv_sm_3	Vcam1	76.7236	CV
0.276156	Vcam1	0	L1-L3		s5_cv_sm_4	Vcam1	115.929	CV
0.277737	Vcam1	0	L1-L3		s5_cv_sm_5	Vcam1	69.2175	CV
0.27892	Vcam1	2.14784	L1-L3		s5_pv_nm_1	Vcam1	146.553	PV
0.279923	Vcam1	5.07105	L1-L3		s5_pv_sm_1	Vcam1	115.603	PV
0.280086	Vcam1	1.68214	L1-L3		s5_pv_sm_2	Vcam1	105.518	PV
0.282615	Vcam1	3.75532	L1-L3		s5_pv_sm_3	Vcam1	131.579	PV
0.28294	Vcam1	4.00315	L1-L3		s6_cv_1	Vcam1	23.7114	CV
0.283259	Vcam1	0	L1-L3		s6_cv_10	Vcam1	5.42888	CV
0.283484	Vcam1	5.17986	L1-L3		s6_cv_11	Vcam1	25.1055	CV
0.284205	Vcam1	3.11744	L1-L3		s6_cv_12	Vcam1	6.86823	CV
0.288446	Vcam1	5.88562	L1-L3		s6_cv_13	Vcam1	5.95238	CV
0.289065	Vcam1	0.921462	L1-L3		s6_cv_14	Vcam1	55.7674	CV
0.290999	Vcam1	3.3456	L1-L3		s6_cv_15	Vcam1	41.5583	CV
0.291427	Vcam1	6.18111	L1-L3		s6_cv_16	Vcam1	16.3362	CV
0.292268	Vcam1	0	L1-L3		s6_cv_17	Vcam1	50.7369	CV
0.292698	Vcam1	31.4881	L1-L3		s6_cv_18	Vcam1	34.5698	CV
0.292837	Vcam1	7.13661	L1-L3		s6_cv_19	Vcam1	31.2938	CV
0.293463	Vcam1	10.5891	L1-L3		s6_cv_2	Vcam1	23.9088	CV
0.293553	Vcam1	0	L1-L3		s6_cv_20	Vcam1	12.7122	CV
0.29388	Vcam1	5.88584	L1-L3		s6_cv_21	Vcam1	22.4838	CV
0.295377	Vcam1	3.28765	L1-L3		s6_cv_22	Vcam1	16.314	CV
0.295434	Vcam1	1.47647	L1-L3		s6_cv_23	Vcam1	24.3489	CV
0.296288	Vcam1	2.49834	L1-L3		s6_cv_24	Vcam1	31.0898	CV
0.296563	Vcam1	2.38095	L1-L3		s6_cv_25	Vcam1	36.4213	CV
0.296907	Vcam1	1.0774	L1-L3		s6_cv_26	Vcam1	10.1466	CV
0.297201	Vcam1	1.96232	L1-L3		s6_cv_27	Vcam1	38.8376	CV
0.297211	Vcam1	3.84197	L1-L3		s6_cv_28	Vcam1	13.8696	CV
0.29756	Vcam1	0.665868	L1-L3		s6_cv_29	Vcam1	36.3018	CV
0.299153	Vcam1	4.5468	L1-L3		s6_cv_3	Vcam1	8.1378	CV
0.300031	Vcam1	2.15157	L4		s6_cv_30	Vcam1	19.5757	CV
0.301171	Vcam1	3.35369	L4		s6_cv_31	Vcam1	19.8142	CV
0.301906	Vcam1	3.54888	L4		s6_cv_32	Vcam1	28.1263	CV
0.302493	Vcam1	0	L4		s6_cv_33	Vcam1	14.0056	CV
0.302768	Vcam1	3.79747	L4		s6_cv_34	Vcam1	33.6123	CV
0.302821	Vcam1	4.068	L4		s6_cv_35	Vcam1	12.097	CV
0.302902	Vcam1	8.73041	L4		s6_cv_4	Vcam1	0	CV
0.303084	Vcam1	2.72123	L4		s6_cv_5	Vcam1	21.2908	CV
0.304536	Vcam1	2.98382	L4		s6_cv_6	Vcam1	16.5526	CV
0.304709	Vcam1	4.37856	L4		s6_cv_7	Vcam1	90.4555	CV
0.304909	Vcam1	2.43574	L4		s6_cv_8	Vcam1	29.166	CV
0.305363	Vcam1	6.78033	L4		s6_cv_9	Vcam1	23.9645	CV
0.305409	Vcam1	15.805	L4		s6_pv_1	Vcam1	48.669	PV
0.306792	Vcam1	5.0676	L4		s6_pv_10	Vcam1	0	PV
0.306877	Vcam1	5.42095	L4		s6_pv_11	Vcam1	11.5207	PV
0.30738	Vcam1	10.1576	L4		s6_pv_13	Vcam1	34.5848	PV
0.307497	Vcam1	0	L4		s6_pv_14	Vcam1	59.6722	PV
0.307919	Vcam1	14.8674	L4		s6_pv_15	Vcam1	47.0897	PV
0.309503	Vcam1	2.64362	L4		s6_pv_16	Vcam1	130.151	PV
0.310063	Vcam1	0.945358	L4		s6_pv_17	Vcam1	55.1771	PV
0.310884	Vcam1	1.27584	L4		s6_pv_18	Vcam1	84.8335	PV
0.311431	Vcam1	4.93421	L4		s6_pv_19	Vcam1	22.2483	PV
0.312546	Vcam1	0.870133	L4		s6_pv_2	Vcam1	37.7151	PV
0.312644	Vcam1	6.80817	L4		s6_pv_20	Vcam1	107.794	PV
0.313053	Vcam1	8.67593	L4		s6_pv_21	Vcam1	50.9418	PV
0.313456	Vcam1	2.44458	L4		s6_pv_22	Vcam1	60.0896	PV
0.313881	Vcam1	9.49689	L4		s6_pv_23	Vcam1	11.3379	PV
0.315304	Vcam1	4.19199	L4		s6_pv_24	Vcam1	58.4098	PV
0.315895	Vcam1	5.34386	L4		s6_pv_25	Vcam1	0	PV
0.316322	Vcam1	9.34658	L4		s6_pv_26	Vcam1	19.1571	PV
0.316368	Vcam1	7.28267	L4		s6_pv_27	Vcam1	52.152	PV
0.318121	Vcam1	4.25083	L4		s6_pv_28	Vcam1	48.6363	PV
0.318512	Vcam1	12.0102	L4		s6_pv_3	Vcam1	34.7283	PV
0.318964	Vcam1	4.51244	L4		s6_pv_4	Vcam1	12.2251	PV
0.319091	Vcam1	2.31882	L4		s6_pv_5	Vcam1	64.6071	PV
0.319318	Vcam1	2.12637	L4		s6_pv_6	Vcam1	29.4116	PV
0.320087	Vcam1	2.93691	L4		s6_pv_7	Vcam1	21.7482	PV
0.320154	Vcam1	6.79997	L4		s6_pv_8	Vcam1	73.3909	PV
0.320916	Vcam1	2.64229	L4		s6_pv_9	Vcam1	68.5139	PV
0.321071	Vcam1	1.97394	L4
0.321136	Vcam1	7.22792	L4
0.324031	Vcam1	7.42219	L4
0.324484	Vcam1	3.30251	L4
0.325412	Vcam1	4.10678	L4
0.327458	Vcam1	7.26515	L4
0.328426	Vcam1	3.47796	L4
0.328728	Vcam1	3.37282	L4
0.328827	Vcam1	7.76032	L4
0.329414	Vcam1	3.12259	L4
0.330709	Vcam1	3.14374	L4
0.330799	Vcam1	6.07107	L4
0.331272	Vcam1	0.592167	L4
0.331596	Vcam1	7.95093	L4
0.332116	Vcam1	3.54788	L4
0.33269	Vcam1	8.05516	L4
0.33406	Vcam1	5.67179	L4
0.334317	Vcam1	0	L4
0.335433	Vcam1	1.71792	L4
0.336676	Vcam1	3.28014	L4
0.336783	Vcam1	1.24914	L4
0.33811	Vcam1	1.81007	L4
0.338146	Vcam1	2.59645	L4
0.338287	Vcam1	4.60369	L4
0.339359	Vcam1	1.37766	L4
0.340285	Vcam1	2.09812	L4
0.340976	Vcam1	18.4275	L4
0.341286	Vcam1	10.1332	L4
0.342553	Vcam1	2.90136	L4
0.342588	Vcam1	2.9721	L4
0.342991	Vcam1	0.764409	L4
0.343678	Vcam1	3.12224	L4
0.344201	Vcam1	5.45437	L4
0.345836	Vcam1	7.61649	L4
0.346012	Vcam1	4.34714	L4
0.347399	Vcam1	4.02837	L4
0.348078	Vcam1	14.413	L4
0.348855	Vcam1	4.12317	L4
0.349434	Vcam1	5.1492	L4
0.349784	Vcam1	5.42964	L4
0.349923	Vcam1	5.56925	L4
0.350289	Vcam1	3.77991	L4
0.350519	Vcam1	0	L4
0.350653	Vcam1	5.20401	L4
0.351038	Vcam1	9.23619	L4
0.351692	Vcam1	15.7862	L4
0.353711	Vcam1	11.0627	L4
0.353887	Vcam1	2.18203	L4
0.354363	Vcam1	7.52309	L4
0.354747	Vcam1	10.5798	L4
0.355541	Vcam1	5.70834	L4
0.355985	Vcam1	24.0881	L4
0.356297	Vcam1	0.648621	L4
0.35633	Vcam1	8.33998	L4
0.356539	Vcam1	3.64304	L4
0.356565	Vcam1	5.96628	L4
0.357492	Vcam1	0	L4
0.357586	Vcam1	2.14316	L4
0.357696	Vcam1	7.98825	L4
0.357873	Vcam1	0	L4
0.35801	Vcam1	0	L4
0.358065	Vcam1	2.96858	L4
0.358293	Vcam1	6.57119	L4
0.359858	Vcam1	4.24365	L4
0.360065	Vcam1	8.69221	L4
0.360651	Vcam1	7.06613	L4
0.360774	Vcam1	9.28142	L4
0.360878	Vcam1	4.60691	L4
0.360978	Vcam1	5.98754	L4
0.361155	Vcam1	3.41468	L4
0.3614	Vcam1	14.3354	L4
0.361537	Vcam1	7.62574	L4
0.361669	Vcam1	2.65991	L4
0.361693	Vcam1	4.31283	L4
0.362182	Vcam1	5.89379	L4
0.362369	Vcam1	1.85205	L4
0.363575	Vcam1	1.03767	L4
0.363722	Vcam1	4.6949	L4
0.364293	Vcam1	7.1854	L4
0.364979	Vcam1	11.7364	L4
0.365397	Vcam1	2.26296	L4
0.366228	Vcam1	11.8221	L4
0.366283	Vcam1	6.09533	L4
0.367211	Vcam1	7.7932	L4
0.367603	Vcam1	15.1086	L4
0.367969	Vcam1	5.46209	L4
0.368142	Vcam1	8.65709	L4
0.368393	Vcam1	0	L4
0.368442	Vcam1	14.1855	L4
0.36846	Vcam1	7.63562	L4
0.368641	Vcam1	5.86951	L4
0.369456	Vcam1	6.14539	L4
0.369568	Vcam1	2.68152	L4
0.37086	Vcam1	8.17402	L4
0.371049	Vcam1	2.40337	L4
0.37118	Vcam1	7.45037	L4
0.371816	Vcam1	4.27139	L4
0.371976	Vcam1	8.87191	L4
0.372357	Vcam1	5.58941	L4
0.372402	Vcam1	4.40626	L4
0.372466	Vcam1	5.12409	L4
0.372636	Vcam1	18.5356	L4
0.372725	Vcam1	5.65702	L4
0.372947	Vcam1	6.70251	L4
0.373431	Vcam1	7.87524	L4
0.373438	Vcam1	7.3479	L4
0.374	Vcam1	8.31774	L4
0.374539	Vcam1	11.2937	L4
0.37462	Vcam1	7.02339	L4
0.37517	Vcam1	13.5332	L4
0.375575	Vcam1	3.62671	L4
0.376626	Vcam1	4.01045	L4
0.376916	Vcam1	7.50563	L4
0.377429	Vcam1	5.54564	L4
0.377443	Vcam1	3.45022	L4
0.3779	Vcam1	9.13757	L4
0.378356	Vcam1	2.80921	L4
0.378947	Vcam1	0	L4
0.379453	Vcam1	3.33839	L4
0.379979	Vcam1	6.4757	L4
0.379983	Vcam1	3.58901	L4
0.380155	Vcam1	0.322518	L4
0.380219	Vcam1	5.82997	L4
0.380633	Vcam1	3.84446	L4
0.381448	Vcam1	1.88149	L4
0.382741	Vcam1	4.32702	L4
0.382975	Vcam1	15.1771	L4
0.383842	Vcam1	6.26221	L4
0.384318	Vcam1	10.0008	L4
0.384479	Vcam1	2.71838	L4
0.384727	Vcam1	10.2175	L4
0.384905	Vcam1	6.56783	L4
0.385203	Vcam1	4.73452	L4
0.385581	Vcam1	0.927224	L4
0.385754	Vcam1	4.42181	L4
0.387385	Vcam1	6.73527	L4
0.388295	Vcam1	2.31556	L4
0.388333	Vcam1	9.51569	L4
0.388695	Vcam1	5.58036	L4
0.388873	Vcam1	4.22772	L4
0.391017	Vcam1	7.02815	L4
0.391039	Vcam1	7.30913	L4
0.391483	Vcam1	1.84536	L4
0.391647	Vcam1	6.36627	L4
0.393288	Vcam1	3.18309	L4
0.393426	Vcam1	4.91493	L4
0.393442	Vcam1	4.87651	L4
0.393938	Vcam1	0	L4
0.394124	Vcam1	1.83096	L4
0.394225	Vcam1	6.67258	L4
0.394398	Vcam1	1.90739	L4
0.394471	Vcam1	3.95086	L4
0.394494	Vcam1	11.7274	L4
0.394611	Vcam1	3.38009	L4
0.394818	Vcam1	7.58246	L4
0.395196	Vcam1	4.26008	L4
0.395349	Vcam1	10.805	L4
0.395934	Vcam1	4.76576	L4
0.396376	Vcam1	9.88919	L4
0.396396	Vcam1	1.65259	L4
0.396422	Vcam1	2.55102	L4
0.396543	Vcam1	5.10827	L4
0.397428	Vcam1	7.77854	L4
0.397722	Vcam1	2.55314	L4
0.398329	Vcam1	6.66479	L4
0.399319	Vcam1	8.25665	L4
0.399838	Vcam1	6.06614	L4
0.40001	Vcam1	6.17344	L5
0.401149	Vcam1	10.3967	L5
0.40133	Vcam1	3.03996	L5
0.401663	Vcam1	4.57816	L5
0.401691	Vcam1	2.30421	L5
0.401814	Vcam1	7.47887	L5
0.402136	Vcam1	2.78378	L5
0.402376	Vcam1	0.650703	L5
0.402421	Vcam1	2.1388	L5
0.402551	Vcam1	7.91403	L5
0.402908	Vcam1	4.98221	L5
0.403015	Vcam1	4.45027	L5
0.403377	Vcam1	13.754	L5
0.405219	Vcam1	0.581835	L5
0.405268	Vcam1	11.1867	L5
0.405388	Vcam1	10.8363	L5
0.405544	Vcam1	5.90122	L5
0.406242	Vcam1	10.0747	L5
0.406424	Vcam1	6.22179	L5
0.406676	Vcam1	2.50196	L5
0.406837	Vcam1	2.38763	L5
0.407001	Vcam1	5.80793	L5
0.407502	Vcam1	6.45579	L5
0.408463	Vcam1	0	L5
0.408515	Vcam1	0.338776	L5
0.409078	Vcam1	4.07736	L5
0.409639	Vcam1	4.71809	L5
0.410125	Vcam1	6.65816	L5
0.410182	Vcam1	7.14298	L5
0.411104	Vcam1	6.1611	L5
0.411941	Vcam1	15.2697	L5
0.412075	Vcam1	4.22854	L5
0.412479	Vcam1	4.44382	L5
0.412546	Vcam1	3.72725	L5
0.412674	Vcam1	9.46639	L5
0.412936	Vcam1	4.51131	L5
0.412981	Vcam1	6.08524	L5
0.413027	Vcam1	0	L5
0.413059	Vcam1	1.37171	L5
0.414061	Vcam1	4.68952	L5
0.41463	Vcam1	13.7772	L5
0.414852	Vcam1	7.04802	L5
0.414982	Vcam1	2.09996	L5
0.415076	Vcam1	5.8551	L5
0.415204	Vcam1	4.0459	L5
0.415932	Vcam1	4.57904	L5
0.416176	Vcam1	0.227004	L5
0.416341	Vcam1	8.47323	L5
0.416621	Vcam1	1.21973	L5
0.417291	Vcam1	10.0443	L5
0.417565	Vcam1	9.69401	L5
0.417682	Vcam1	9.20833	L5
0.417954	Vcam1	5.99414	L5
0.417982	Vcam1	8.28649	L5
0.418378	Vcam1	9.19557	L5
0.418509	Vcam1	10.8901	L5
0.418853	Vcam1	6.42715	L5
0.419117	Vcam1	0.976181	L5
0.419698	Vcam1	6.65187	L5
0.420641	Vcam1	3.98242	L5
0.420685	Vcam1	3.47192	L5
0.420803	Vcam1	1.60525	L5
0.420806	Vcam1	1.72441	L5
0.421324	Vcam1	2.4124	L5
0.421344	Vcam1	6.48168	L5
0.421414	Vcam1	8.15255	L5
0.421556	Vcam1	0	L5
0.421597	Vcam1	13.2877	L5
0.422206	Vcam1	8.64221	L5
0.422306	Vcam1	3.31442	L5
0.422416	Vcam1	8.01058	L5
0.42298	Vcam1	3.27579	L5
0.423254	Vcam1	8.86794	L5
0.423727	Vcam1	12.9094	L5
0.423866	Vcam1	0	L5
0.423981	Vcam1	7.0963	L5
0.424354	Vcam1	9.30549	L5
0.425216	Vcam1	11.3522	L5
0.425352	Vcam1	1.4954	L5
0.4255	Vcam1	4.9687	L5
0.425702	Vcam1	3.60982	L5
0.425915	Vcam1	2.63256	L5
0.425983	Vcam1	8.1469	L5
0.426184	Vcam1	8.78383	L5
0.426266	Vcam1	5.81766	L5
0.427044	Vcam1	3.65057	L5
0.427492	Vcam1	2.17223	L5
0.42752	Vcam1	4.35498	L5
0.427747	Vcam1	7.21809	L5
0.428076	Vcam1	1.3408	L5
0.428289	Vcam1	8.05079	L5
0.428322	Vcam1	8.30874	L5
0.428757	Vcam1	2.14266	L5
0.428911	Vcam1	6.11264	L5
0.429375	Vcam1	7.21421	L5
0.430619	Vcam1	7.56715	L5
0.430931	Vcam1	7.79188	L5
0.431225	Vcam1	6.42469	L5
0.431435	Vcam1	10.2643	L5
0.432159	Vcam1	2.48221	L5
0.432172	Vcam1	3.00007	L5
0.43243	Vcam1	7.93169	L5
0.432558	Vcam1	2.85194	L5
0.432582	Vcam1	4.06505	L5
0.432928	Vcam1	4.50746	L5
0.433578	Vcam1	4.33626	L5
0.433843	Vcam1	10.8001	L5
0.434551	Vcam1	7.78255	L5
0.434691	Vcam1	5.25486	L5
0.435073	Vcam1	5.9219	L5
0.43528	Vcam1	5.95433	L5
0.435372	Vcam1	1.91468	L5
0.435543	Vcam1	6.7114	L5
0.435834	Vcam1	0.78846	L5
0.435883	Vcam1	4.88689	L5
0.436308	Vcam1	6.32798	L5
0.436772	Vcam1	7.17547	L5
0.437104	Vcam1	7.67817	L5
0.43712	Vcam1	9.55945	L5
0.437633	Vcam1	3.95273	L5
0.437697	Vcam1	8.06546	L5
0.43788	Vcam1	1.17579	L5
0.437972	Vcam1	0	L5
0.438393	Vcam1	1.58253	L5
0.439846	Vcam1	5.94627	L5
0.440064	Vcam1	2.76587	L5
0.440201	Vcam1	8.48889	L5
0.440527	Vcam1	1.3289	L5
0.440901	Vcam1	13.9249	L5
0.441014	Vcam1	7.2259	L5
0.441043	Vcam1	3.00508	L5
0.441345	Vcam1	0.762021	L5
0.441492	Vcam1	3.56774	L5
0.441737	Vcam1	19.1088	L5
0.441755	Vcam1	7.30956	L5
0.44203	Vcam1	2.01665	L5
0.442368	Vcam1	10.448	L5
0.442495	Vcam1	5.69859	L5
0.44266	Vcam1	3.92893	L5
0.443186	Vcam1	0.499351	L5
0.443511	Vcam1	7.87947	L5
0.443576	Vcam1	10.8112	L5
0.443926	Vcam1	5.25558	L5
0.444279	Vcam1	10.081	L5
0.444322	Vcam1	3.67021	L5
0.444421	Vcam1	7.3971	L5
0.444647	Vcam1	1.60005	L5
0.444716	Vcam1	14.2816	L5
0.444892	Vcam1	8.08028	L5
0.445019	Vcam1	10.1723	L5
0.445244	Vcam1	2.1046	L5
0.445272	Vcam1	2.23798	L5
0.445467	Vcam1	2.10536	L5
0.44567	Vcam1	6.78989	L5
0.445679	Vcam1	3.17436	L5
0.44667	Vcam1	4.01284	L5
0.446723	Vcam1	4.31004	L5
0.447139	Vcam1	5.58782	L5
0.447302	Vcam1	1.66155	L5
0.447313	Vcam1	6.97506	L5
0.447382	Vcam1	2.46138	L5
0.447553	Vcam1	5.87624	L5
0.448153	Vcam1	9.2415	L5
0.448466	Vcam1	4.53373	L5
0.448685	Vcam1	10.7801	L5
0.448913	Vcam1	14.5223	L5
0.449986	Vcam1	14.469	L5
0.450344	Vcam1	8.30033	L5
0.450385	Vcam1	3.31657	L5
0.450485	Vcam1	1.01937	L5
0.450655	Vcam1	4.62002	L5
0.450763	Vcam1	0	L5
0.451439	Vcam1	8.51289	L5
0.451603	Vcam1	8.27114	L5
0.451692	Vcam1	1.90054	L5
0.452062	Vcam1	5.23764	L5
0.452687	Vcam1	4.52183	L5
0.452902	Vcam1	3.1171	L5
0.453144	Vcam1	5.59872	L5
0.453313	Vcam1	7.74946	L5
0.453625	Vcam1	8.79268	L5
0.45379	Vcam1	5.1173	L5
0.454012	Vcam1	2.77148	L5
0.454358	Vcam1	6.22387	L5
0.454368	Vcam1	6.38175	L5
0.455169	Vcam1	1.93424	L5
0.455546	Vcam1	11.9632	L5
0.45599	Vcam1	2.9342	L5
0.456048	Vcam1	3.58484	L5
0.456442	Vcam1	0.858699	L5
0.456817	Vcam1	8.53671	L5
0.457118	Vcam1	2.48942	L5
0.457201	Vcam1	7.24642	L5
0.457345	Vcam1	2.76043	L5
0.457376	Vcam1	9.19752	L5
0.457423	Vcam1	8.25955	L5
0.457444	Vcam1	4.01031	L5
0.457463	Vcam1	0	L5
0.457966	Vcam1	3.04603	L5
0.458197	Vcam1	5.0487	L5
0.458237	Vcam1	7.69273	L5
0.458283	Vcam1	6.48208	L5
0.458557	Vcam1	9.75484	L5
0.459067	Vcam1	0	L5
0.459141	Vcam1	11.7985	L5
0.459508	Vcam1	10.1537	L5
0.459844	Vcam1	3.86095	L5
0.460334	Vcam1	5.17665	L5
0.460639	Vcam1	9.62954	L5
0.460725	Vcam1	5.32119	L5
0.461125	Vcam1	5.28467	L5
0.461302	Vcam1	2.73007	L5
0.461489	Vcam1	8.5236	L5
0.461625	Vcam1	9.56938	L5
0.46191	Vcam1	5.9002	L5
0.461926	Vcam1	11.6001	L5
0.461944	Vcam1	5.69279	L5
0.462501	Vcam1	2.22739	L5
0.462962	Vcam1	4.56611	L5
0.463132	Vcam1	4.2479	L5
0.463203	Vcam1	2.94375	L5
0.463248	Vcam1	2.55375	L5
0.464029	Vcam1	11.6028	L5
0.464118	Vcam1	4.73337	L5
0.464163	Vcam1	6.33813	L5
0.464496	Vcam1	8.90876	L5
0.464846	Vcam1	7.20296	L5
0.464968	Vcam1	8.43029	L5
0.465052	Vcam1	18.6916	L5
0.465227	Vcam1	11.8355	L5
0.465329	Vcam1	7.72681	L5
0.465822	Vcam1	3.05097	L5
0.465889	Vcam1	4.17223	L5
0.466507	Vcam1	6.45276	L5
0.466538	Vcam1	0.66367	L5
0.466554	Vcam1	3.68832	L5
0.466781	Vcam1	5.47968	L5
0.466908	Vcam1	5.4629	L5
0.466993	Vcam1	8.93227	L5
0.467382	Vcam1	11.5084	L5
0.467477	Vcam1	2.23478	L5
0.467509	Vcam1	4.06474	L5
0.467525	Vcam1	14.0899	L5
0.467674	Vcam1	2.13773	L5
0.467788	Vcam1	15.3644	L5
0.467905	Vcam1	0.802343	L5
0.468188	Vcam1	8.91576	L5
0.468428	Vcam1	4.43986	L5
0.469147	Vcam1	2.70834	L5
0.469209	Vcam1	6.6161	L5
0.469254	Vcam1	6.75694	L5
0.469331	Vcam1	3.08718	L5
0.469964	Vcam1	9.32015	L5
0.47003	Vcam1	8.04153	L5
0.470051	Vcam1	11.4435	L5
0.470334	Vcam1	0.869414	L5
0.470599	Vcam1	6.42899	L5
0.47086	Vcam1	4.45591	L5
0.471105	Vcam1	1.62695	L5
0.471693	Vcam1	4.36504	L5
0.471769	Vcam1	6.36343	L5
0.472134	Vcam1	8.08599	L5
0.472336	Vcam1	3.48328	L5
0.472599	Vcam1	9.04977	L5
0.472663	Vcam1	7.09011	L5
0.472876	Vcam1	4.56409	L5
0.472908	Vcam1	2.03559	L5
0.472988	Vcam1	0	L5
0.473342	Vcam1	4.74762	L5
0.473783	Vcam1	12.7069	L5
0.473889	Vcam1	4.03505	L5
0.474157	Vcam1	4.56745	L5
0.474421	Vcam1	6.83334	L5
0.474661	Vcam1	6.96485	L5
0.47536	Vcam1	7.63545	L5
0.475636	Vcam1	6.40089	L5
0.475674	Vcam1	7.88391	L5
0.476296	Vcam1	5.8012	L5
0.476378	Vcam1	7.05892	L5
0.476582	Vcam1	7.21149	L5
0.476861	Vcam1	2.79096	L5
0.477197	Vcam1	1.62852	L5
0.477394	Vcam1	5.64071	L5
0.477871	Vcam1	1.98284	L5
0.478327	Vcam1	8.73505	L5
0.478543	Vcam1	7.29625	L5
0.479188	Vcam1	8.91776	L5
0.480355	Vcam1	2.64725	L5
0.480499	Vcam1	7.6731	L5
0.4809	Vcam1	0	L5
0.481179	Vcam1	2.80198	L5
0.481482	Vcam1	2.29274	L5
0.481769	Vcam1	10.2814	L5
0.48177	Vcam1	0.482843	L5
0.481947	Vcam1	6.6935	L5
0.482176	Vcam1	17.6195	L5
0.482359	Vcam1	7.5787	L5
0.482429	Vcam1	4.83771	L5
0.482544	Vcam1	0	L5
0.482589	Vcam1	4.24471	L5
0.48317	Vcam1	10.2103	L5
0.483731	Vcam1	8.41584	L5
0.483906	Vcam1	6.18851	L5
0.484164	Vcam1	12.6227	L5
0.484231	Vcam1	9.45395	L5
0.484565	Vcam1	5.25901	L5
0.484635	Vcam1	15.5037	L5
0.485211	Vcam1	4.39293	L5
0.485611	Vcam1	8.87404	L5
0.485835	Vcam1	7.9968	L5
0.486042	Vcam1	5.27268	L5
0.486106	Vcam1	0.735835	L5
0.48683	Vcam1	9.39273	L5
0.487231	Vcam1	4.43943	L5
0.487236	Vcam1	12.1279	L5
0.487322	Vcam1	3.27855	L5
0.48781	Vcam1	8.0745	L5
0.488446	Vcam1	13.271	L5
0.489075	Vcam1	1.80224	L5
0.489875	Vcam1	10.4692	L5
0.489931	Vcam1	3.3455	L5
0.489983	Vcam1	9.50022	L5
0.490459	Vcam1	5.81523	L5
0.490542	Vcam1	13.4701	L5
0.490544	Vcam1	16.3827	L5
0.490792	Vcam1	4.03772	L5
0.490835	Vcam1	8.77799	L5
0.490842	Vcam1	2.88509	L5
0.491121	Vcam1	8.44695	L5
0.491298	Vcam1	7.724	L5
0.491595	Vcam1	16.1213	L5
0.491902	Vcam1	4.29161	L5
0.491914	Vcam1	19.645	L5
0.491922	Vcam1	4.85919	L5
0.491956	Vcam1	5.02534	L5
0.492049	Vcam1	3.26607	L5
0.492542	Vcam1	2.70714	L5
0.492807	Vcam1	7.03787	L5
0.492963	Vcam1	2.11685	L5
0.493123	Vcam1	0	L5
0.49326	Vcam1	0	L5
0.493293	Vcam1	8.82346	L5
0.493342	Vcam1	15.5728	L5
0.493358	Vcam1	5.92487	L5
0.493402	Vcam1	3.34158	L5
0.493444	Vcam1	9.62507	L5
0.493461	Vcam1	1.03717	L5
0.493519	Vcam1	13.6185	L5
0.493667	Vcam1	6.36414	L5
0.493864	Vcam1	16.8628	L5
0.494028	Vcam1	8.75988	L5
0.494036	Vcam1	4.4417	L5
0.494075	Vcam1	5.25133	L5
0.494409	Vcam1	2.20364	L5
0.494515	Vcam1	5.30459	L5
0.494598	Vcam1	13.4238	L5
0.49465	Vcam1	6.21118	L5
0.494806	Vcam1	2.13356	L5
0.495127	Vcam1	10.6904	L5
0.495332	Vcam1	3.51468	L5
0.495489	Vcam1	16.4766	L5
0.495531	Vcam1	1.81874	L5
0.49591	Vcam1	5.55338	L5
0.495912	Vcam1	2.44455	L5
0.496005	Vcam1	11.3461	L5
0.496292	Vcam1	6.53786	L5
0.496322	Vcam1	9.26937	L5
0.496499	Vcam1	7.82956	L5
0.496551	Vcam1	7.80431	L5
0.496702	Vcam1	3.11931	L5
0.496972	Vcam1	7.89878	L5
0.497262	Vcam1	6.62672	L5
0.497307	Vcam1	7.21665	L5
0.497318	Vcam1	3.34874	L5
0.497345	Vcam1	0	L5
0.499141	Vcam1	7.31785	L5
0.499323	Vcam1	2.1106	L5
0.499801	Vcam1	7.87402	L5
0.499847	Vcam1	11.7315	L5
0.500031	Vcam1	13.7864	L6
0.500406	Vcam1	20.1089	L6
0.500744	Vcam1	14.6757	L6
0.500809	Vcam1	4.09454	L6
0.501044	Vcam1	15.1175	L6
0.501398	Vcam1	8.13094	L6
0.501404	Vcam1	8.5926	L6
0.501494	Vcam1	5.5187	L6
0.501734	Vcam1	3.90196	L6
0.501806	Vcam1	6.53473	L6
0.502039	Vcam1	2.6441	L6
0.502206	Vcam1	17.1548	L6
0.50227	Vcam1	18.0687	L6
0.502296	Vcam1	8.4313	L6
0.502334	Vcam1	7.13207	L6
0.502392	Vcam1	17.9677	L6
0.502733	Vcam1	2.41663	L6
0.502767	Vcam1	8.97371	L6
0.503191	Vcam1	11.3381	L6
0.503394	Vcam1	4.31176	L6
0.503942	Vcam1	28.0565	L6
0.503967	Vcam1	3.19797	L6
0.504553	Vcam1	5.98217	L6
0.505123	Vcam1	12.7253	L6
0.50573	Vcam1	8.83733	L6
0.505977	Vcam1	7.30999	L6
0.506465	Vcam1	15.7836	L6
0.506554	Vcam1	15.3756	L6
0.506821	Vcam1	4.68554	L6
0.507042	Vcam1	10.3625	L6
0.507156	Vcam1	6.51801	L6
0.507364	Vcam1	7.42936	L6
0.507722	Vcam1	7.82983	L6
0.507823	Vcam1	6.81268	L6
0.507908	Vcam1	4.52622	L6
0.50791	Vcam1	5.80167	L6
0.508287	Vcam1	9.0577	L6
0.509259	Vcam1	13.174	L6
0.509301	Vcam1	1.12617	L6
0.509387	Vcam1	2.19723	L6
0.509956	Vcam1	2.05634	L6
0.510424	Vcam1	5.28477	L6
0.510523	Vcam1	7.61874	L6
0.510934	Vcam1	1.19677	L6
0.510987	Vcam1	3.8726	L6
0.511136	Vcam1	12.3104	L6
0.511484	Vcam1	4.24946	L6
0.511494	Vcam1	8.83844	L6
0.511647	Vcam1	4.10579	L6
0.512132	Vcam1	11.7824	L6
0.51244	Vcam1	6.92387	L6
0.512573	Vcam1	6.11117	L6
0.512649	Vcam1	13.0734	L6
0.512807	Vcam1	10.972	L6
0.512844	Vcam1	2.22134	L6
0.513093	Vcam1	13.0901	L6
0.513195	Vcam1	5.35081	L6
0.513198	Vcam1	0.99226	L6
0.513236	Vcam1	4.68031	L6
0.513593	Vcam1	2.28172	L6
0.514182	Vcam1	6.4433	L6
0.514495	Vcam1	6.59268	L6
0.514505	Vcam1	8.83687	L6
0.514557	Vcam1	3.98573	L6
0.514898	Vcam1	29.7546	L6
0.515047	Vcam1	4.45005	L6
0.51517	Vcam1	4.39005	L6
0.515672	Vcam1	3.86056	L6
0.51583	Vcam1	4.42428	L6
0.515837	Vcam1	1.79711	L6
0.51612	Vcam1	5.80074	L6
0.516355	Vcam1	6.35423	L6
0.516798	Vcam1	12.3404	L6
0.516806	Vcam1	14.56	L6
0.517544	Vcam1	14.2014	L6
0.517775	Vcam1	4.05907	L6
0.517993	Vcam1	21.1132	L6
0.518288	Vcam1	7.86011	L6
0.518306	Vcam1	4.17903	L6
0.518946	Vcam1	9.49321	L6
0.518957	Vcam1	2.02116	L6
0.51925	Vcam1	5.51429	L6
0.519391	Vcam1	12.2752	L6
0.519418	Vcam1	5.59846	L6
0.519433	Vcam1	8.27289	L6
0.520901	Vcam1	8.9162	L6
0.520933	Vcam1	12.7467	L6
0.520951	Vcam1	14.0142	L6
0.521075	Vcam1	0.748538	L6
0.521239	Vcam1	24.8993	L6
0.521795	Vcam1	3.24606	L6
0.522127	Vcam1	10.7769	L6
0.522408	Vcam1	11.4356	L6
0.522517	Vcam1	8.48679	L6
0.522844	Vcam1	2.76136	L6
0.523343	Vcam1	4.68675	L6
0.523426	Vcam1	2.01662	L6
0.523589	Vcam1	10.2357	L6
0.523743	Vcam1	2.43526	L6
0.523809	Vcam1	11.7434	L6
0.52389	Vcam1	10.9695	L6
0.523904	Vcam1	0	L6
0.524015	Vcam1	11.0703	L6
0.524125	Vcam1	5.63078	L6
0.524181	Vcam1	4.35536	L6
0.524487	Vcam1	18.4803	L6
0.525241	Vcam1	7.64666	L6
0.525313	Vcam1	0	L6
0.525657	Vcam1	18.3681	L6
0.526335	Vcam1	13.6935	L6
0.526768	Vcam1	4.99676	L6
0.526994	Vcam1	6.87471	L6
0.527456	Vcam1	4.09799	L6
0.527838	Vcam1	17.239	L6
0.52816	Vcam1	9.96336	L6
0.528546	Vcam1	3.97485	L6
0.528618	Vcam1	5.26709	L6
0.52873	Vcam1	8.62945	L6
0.528978	Vcam1	20.0273	L6
0.528999	Vcam1	3.82715	L6
0.529363	Vcam1	16.5781	L6
0.529498	Vcam1	9.27151	L6
0.529508	Vcam1	9.41681	L6
0.529632	Vcam1	4.89749	L6
0.529705	Vcam1	1.87381	L6
0.53002	Vcam1	0	L6
0.530266	Vcam1	16.7352	L6
0.530292	Vcam1	8.69937	L6
0.53031	Vcam1	5.79713	L6
0.530691	Vcam1	3.14561	L6
0.530781	Vcam1	7.08861	L6
0.530988	Vcam1	0	L6
0.531975	Vcam1	12.618	L6
0.531998	Vcam1	5.11613	L6
0.532624	Vcam1	7.28505	L6
0.533129	Vcam1	3.38076	L6
0.533263	Vcam1	10.9066	L6
0.533486	Vcam1	4.99265	L6
0.533629	Vcam1	0.68634	L6
0.533974	Vcam1	0	L6
0.534066	Vcam1	14.8712	L6
0.534076	Vcam1	4.99018	L6
0.534559	Vcam1	1.77372	L6
0.534615	Vcam1	13.7435	L6
0.535	Vcam1	12.7815	L6
0.535028	Vcam1	11.2975	L6
0.535415	Vcam1	5.42976	L6
0.53551	Vcam1	5.71811	L6
0.535773	Vcam1	2.66256	L6
0.53592	Vcam1	4.74158	L6
0.536277	Vcam1	11.0652	L6
0.5365	Vcam1	9.96704	L6
0.536801	Vcam1	6.53041	L6
0.536886	Vcam1	13.2711	L6
0.537114	Vcam1	4.33014	L6
0.537259	Vcam1	9.42483	L6
0.53744	Vcam1	5.43035	L6
0.537444	Vcam1	9.06835	L6
0.537537	Vcam1	7.06001	L6
0.537607	Vcam1	0	L6
0.537779	Vcam1	3.97193	L6
0.538535	Vcam1	4.73256	L6
0.538844	Vcam1	10.8615	L6
0.538961	Vcam1	5.99594	L6
0.539305	Vcam1	14.5792	L6
0.539343	Vcam1	3.97114	L6
0.53961	Vcam1	10.232	L6
0.540016	Vcam1	0.440412	L6
0.540727	Vcam1	9.58768	L6
0.541257	Vcam1	4.05328	L6
0.541446	Vcam1	10.109	L6
0.543144	Vcam1	7.67895	L6
0.543584	Vcam1	7.61194	L6
0.54359	Vcam1	15.3087	L6
0.543606	Vcam1	4.47769	L6
0.543818	Vcam1	6.06869	L6
0.543888	Vcam1	19.6855	L6
0.544049	Vcam1	6.80735	L6
0.544606	Vcam1	6.49574	L6
0.54537	Vcam1	19.5499	L6
0.54559	Vcam1	1.07309	L6
0.545892	Vcam1	4.20301	L6
0.546126	Vcam1	5.20018	L6
0.546244	Vcam1	3.48207	L6
0.546526	Vcam1	8.17982	L6
0.546596	Vcam1	4.17478	L6
0.546652	Vcam1	11.6633	L6
0.546787	Vcam1	6.31839	L6
0.547017	Vcam1	6.67275	L6
0.54733	Vcam1	1.7384	L6
0.547506	Vcam1	6.17128	L6
0.548392	Vcam1	3.8949	L6
0.548637	Vcam1	18.9783	L6
0.548772	Vcam1	16.9293	L6
0.54891	Vcam1	9.40558	L6
0.548963	Vcam1	9.18011	L6
0.549149	Vcam1	6.31596	L6
0.549188	Vcam1	9.86631	L6
0.549367	Vcam1	9.09541	L6
0.549722	Vcam1	6.468	L6
0.549747	Vcam1	6.78594	L6
0.54989	Vcam1	8.65096	L6
0.549896	Vcam1	2.84346	L6
0.550039	Vcam1	2.27151	L6
0.55021	Vcam1	7.00368	L6
0.550345	Vcam1	1.28489	L6
0.550349	Vcam1	7.21514	L6
0.550369	Vcam1	6.21502	L6
0.550549	Vcam1	15.8571	L6
0.550752	Vcam1	11.2569	L6
0.551333	Vcam1	11.8115	L6
0.551639	Vcam1	16.5687	L6
0.552013	Vcam1	2.88633	L6
0.552346	Vcam1	9.33166	L6
0.552563	Vcam1	11.6434	L6
0.552639	Vcam1	12.4505	L6
0.552982	Vcam1	5.50229	L6
0.553192	Vcam1	13.586	L6
0.553786	Vcam1	1.90015	L6
0.553973	Vcam1	13.5908	L6
0.554111	Vcam1	12.4369	L6
0.554248	Vcam1	2.66687	L6
0.554664	Vcam1	5.65331	L6
0.554723	Vcam1	6.07552	L6
0.555048	Vcam1	3.27761	L6
0.555273	Vcam1	25.1685	L6
0.55543	Vcam1	14.8303	L6
0.555592	Vcam1	12.4751	L6
0.556559	Vcam1	8.61604	L6
0.556741	Vcam1	4.49135	L6
0.557144	Vcam1	8.79987	L6
0.557354	Vcam1	0.391742	L6
0.557485	Vcam1	3.39806	L6
0.55785	Vcam1	16.3979	L6
0.557913	Vcam1	10.76	L6
0.557948	Vcam1	16.2076	L6
0.557994	Vcam1	11.0641	L6
0.558509	Vcam1	2.70966	L6
0.558945	Vcam1	10.8393	L6
0.55899	Vcam1	11.0785	L6
0.559029	Vcam1	9.1433	L6
0.559159	Vcam1	3.74579	L6
0.559702	Vcam1	7.02994	L6
0.559922	Vcam1	25.0941	L6
0.560354	Vcam1	12.4727	L6
0.560754	Vcam1	2.86457	L6
0.561028	Vcam1	10.7726	L6
0.561329	Vcam1	13.2837	L6
0.56136	Vcam1	10.9249	L6
0.561488	Vcam1	9.85134	L6
0.5619	Vcam1	15.8012	L6
0.562044	Vcam1	16.1073	L6
0.56245	Vcam1	15.6454	L6
0.562723	Vcam1	7.36759	L6
0.563142	Vcam1	5.56613	L6
0.563547	Vcam1	5.13294	L6
0.564607	Vcam1	11.9795	L6
0.565315	Vcam1	0	L6
0.56535	Vcam1	5.92931	L6
0.565391	Vcam1	10.0498	L6
0.565434	Vcam1	4.78167	L6
0.565607	Vcam1	14.2743	L6
0.565757	Vcam1	4.61169	L6
0.565906	Vcam1	10.5386	L6
0.566483	Vcam1	6.69451	L6
0.566521	Vcam1	24.0477	L6
0.566866	Vcam1	6.15896	L6
0.566955	Vcam1	6.7788	L6
0.56718	Vcam1	3.74235	L6
0.567273	Vcam1	11.6691	L6
0.567612	Vcam1	7.11201	L6
0.567756	Vcam1	4.6005	L6
0.567776	Vcam1	2.27376	L6
0.567798	Vcam1	12.9969	L6
0.568321	Vcam1	3.33222	L6
0.568364	Vcam1	9.97401	L6
0.568964	Vcam1	3.65141	L6
0.569527	Vcam1	3.55647	L6
0.570538	Vcam1	10.4594	L6
0.570646	Vcam1	6.85997	L6
0.570876	Vcam1	15.6933	L6
0.571044	Vcam1	11.9158	L6
0.571194	Vcam1	6.50857	L6
0.571332	Vcam1	7.51529	L6
0.57157	Vcam1	4.73016	L6
0.571779	Vcam1	4.70409	L6
0.57214	Vcam1	10.8726	L6
0.572287	Vcam1	6.92876	L6
0.572748	Vcam1	10.0492	L6
0.573134	Vcam1	16.2203	L6
0.573692	Vcam1	0	L6
0.574262	Vcam1	11.0257	L6
0.574271	Vcam1	13.5447	L6
0.574423	Vcam1	11.8569	L6
0.574701	Vcam1	2.71005	L6
0.574741	Vcam1	17.7244	L6
0.575244	Vcam1	7.40677	L6
0.575315	Vcam1	10.9014	L6
0.575539	Vcam1	10.6568	L6
0.575881	Vcam1	0	L6
0.576183	Vcam1	5.00626	L6
0.576992	Vcam1	10.6101	L6
0.577349	Vcam1	12.0192	L6
0.577888	Vcam1	11.543	L6
0.578523	Vcam1	0	L6
0.578918	Vcam1	5.27521	L6
0.578932	Vcam1	6.76244	L6
0.579344	Vcam1	12.8157	L6
0.579819	Vcam1	11.9213	L6
0.579974	Vcam1	16.0555	L6
0.580112	Vcam1	3.97432	L6
0.580209	Vcam1	13.3149	L6
0.580341	Vcam1	5.20231	L6
0.580364	Vcam1	9.27722	L6
0.580998	Vcam1	9.15386	L6
0.581261	Vcam1	18.6667	L6
0.581449	Vcam1	8.95026	L6
0.581526	Vcam1	4.73416	L6
0.581605	Vcam1	11.8052	L6
0.581762	Vcam1	2.8809	L6
0.582158	Vcam1	8.18696	L6
0.582841	Vcam1	35.7009	L6
0.582911	Vcam1	1.58194	L6
0.582927	Vcam1	8.30936	L6
0.583123	Vcam1	15.5597	L6
0.583427	Vcam1	4.21325	L6
0.583685	Vcam1	3.66788	L6
0.583951	Vcam1	7.10497	L6
0.584027	Vcam1	8.29345	L6
0.584053	Vcam1	13.6381	L6
0.584211	Vcam1	9.89567	L6
0.584813	Vcam1	1.39237	L6
0.584986	Vcam1	1.44324	L6
0.585146	Vcam1	13.1016	L6
0.585314	Vcam1	9.68762	L6
0.585744	Vcam1	13.7185	L6
0.585829	Vcam1	1.31909	L6
0.585851	Vcam1	11.4669	L6
0.58631	Vcam1	4.50826	L6
0.586576	Vcam1	3.75107	L6
0.586778	Vcam1	10.7064	L6
0.587353	Vcam1	17.42	L6
0.587538	Vcam1	4.30305	L6
0.587545	Vcam1	7.73769	L6
0.587751	Vcam1	10.794	L6
0.58797	Vcam1	13.1387	L6
0.588101	Vcam1	10.9049	L6
0.588321	Vcam1	16.3608	L6
0.589317	Vcam1	10.6703	L6
0.58938	Vcam1	4.20889	L6
0.589482	Vcam1	11.7784	L6
0.589658	Vcam1	6.0143	L6
0.589962	Vcam1	2.22512	L6
0.590421	Vcam1	3.90271	L6
0.590977	Vcam1	21.2486	L6
0.59109	Vcam1	4.59091	L6
0.591587	Vcam1	12.009	L6
0.591628	Vcam1	4.14792	L6
0.591829	Vcam1	17.9183	L6
0.591841	Vcam1	8.76099	L6
0.592068	Vcam1	11.2154	L6
0.592436	Vcam1	17.3382	L6
0.592481	Vcam1	6.48688	L6
0.592696	Vcam1	5.82684	L6
0.592748	Vcam1	5.08144	L6
0.593352	Vcam1	7.99493	L6
0.593478	Vcam1	15.3537	L6
0.594875	Vcam1	3.65269	L6
0.595321	Vcam1	18.005	L6
0.59539	Vcam1	8.67013	L6
0.595469	Vcam1	11.0495	L6
0.596412	Vcam1	7.97058	L6
0.596438	Vcam1	0	L6
0.596751	Vcam1	9.08534	L6
0.596841	Vcam1	5.92377	L6
0.597121	Vcam1	12.2157	L6
0.597277	Vcam1	21.45	L6
0.597558	Vcam1	7.93279	L6
0.597916	Vcam1	13.5122	L6
0.598042	Vcam1	1.27389	L6
0.598147	Vcam1	6.15249	L6
0.598485	Vcam1	6.23291	L6
0.598932	Vcam1	6.08955	L6
0.599698	Vcam1	8.41543	L6
0.599736	Vcam1	9.31736	L6
0.599963	Vcam1	0	L6
0.599976	Vcam1	19.5141	L6
0.60005	Vcam1	20.7096	L7
0.600706	Vcam1	9.53825	L7
0.600814	Vcam1	9.32206	L7
0.600824	Vcam1	3.73399	L7
0.601077	Vcam1	8.34172	L7
0.601481	Vcam1	24.4101	L7
0.601754	Vcam1	15.1566	L7
0.60197	Vcam1	15.7852	L7
0.60201	Vcam1	4.39908	L7
0.602644	Vcam1	3.96394	L7
0.603045	Vcam1	11.3222	L7
0.603408	Vcam1	5.16778	L7
0.603416	Vcam1	17.1087	L7
0.603439	Vcam1	0	L7
0.60485	Vcam1	14.3844	L7
0.605278	Vcam1	12.3168	L7
0.605464	Vcam1	4.896	L7
0.60561	Vcam1	3.82247	L7
0.606127	Vcam1	4.37808	L7
0.606697	Vcam1	4.68241	L7
0.607501	Vcam1	13.6682	L7
0.60757	Vcam1	5.45409	L7
0.60782	Vcam1	17.1807	L7
0.608004	Vcam1	3.41652	L7
0.608166	Vcam1	17.1128	L7
0.608384	Vcam1	2.53168	L7
0.608724	Vcam1	11.3425	L7
0.608803	Vcam1	5.15148	L7
0.609375	Vcam1	10.2292	L7
0.610137	Vcam1	13.4428	L7
0.610487	Vcam1	7.4663	L7
0.610496	Vcam1	7.1908	L7
0.61084	Vcam1	14.2518	L7
0.611174	Vcam1	5.16194	L7
0.611176	Vcam1	8.32579	L7
0.611257	Vcam1	29.3255	L7
0.611291	Vcam1	6.6133	L7
0.611669	Vcam1	16.9748	L7
0.612257	Vcam1	12.2255	L7
0.612343	Vcam1	17.0489	L7
0.612451	Vcam1	13.986	L7
0.612871	Vcam1	9.88211	L7
0.613187	Vcam1	11.5186	L7
0.613346	Vcam1	10.7699	L7
0.613645	Vcam1	8.29745	L7
0.613675	Vcam1	12.9284	L7
0.613675	Vcam1	18.9903	L7
0.614763	Vcam1	2.26125	L7
0.615576	Vcam1	0	L7
0.616349	Vcam1	37.6356	L7
0.61677	Vcam1	7.34876	L7
0.617283	Vcam1	4.62576	L7
0.617898	Vcam1	1.5692	L7
0.618379	Vcam1	3.53399	L7
0.620178	Vcam1	11.783	L7
0.620687	Vcam1	6.65144	L7
0.621061	Vcam1	9.35186	L7
0.62129	Vcam1	4.05221	L7
0.621371	Vcam1	12.9358	L7
0.621586	Vcam1	10.2051	L7
0.622101	Vcam1	5.92593	L7
0.623106	Vcam1	12.1557	L7
0.62322	Vcam1	10.2938	L7
0.624687	Vcam1	12.0392	L7
0.624829	Vcam1	10.2387	L7
0.624916	Vcam1	16.5664	L7
0.62812	Vcam1	0	L7
0.628478	Vcam1	6.47332	L7
0.629366	Vcam1	11.3655	L7
0.630103	Vcam1	14.5756	L7
0.630184	Vcam1	1.98177	L7
0.630402	Vcam1	11.5784	L7
0.630446	Vcam1	0	L7
0.630846	Vcam1	7.27821	L7
0.631046	Vcam1	12.0794	L7
0.631161	Vcam1	4.84977	L7
0.631179	Vcam1	7.44205	L7
0.631475	Vcam1	12.675	L7
0.632447	Vcam1	16.0054	L7
0.632847	Vcam1	21.5236	L7
0.633187	Vcam1	10.3326	L7
0.63451	Vcam1	13.4861	L7
0.634616	Vcam1	12.312	L7
0.634892	Vcam1	13.9727	L7
0.635209	Vcam1	8.88889	L7
0.635315	Vcam1	9.96874	L7
0.635905	Vcam1	16.2672	L7
0.636439	Vcam1	15.956	L7
0.636946	Vcam1	19.7956	L7
0.637338	Vcam1	10.3315	L7
0.637356	Vcam1	0	L7
0.638438	Vcam1	14.6763	L7
0.638624	Vcam1	17.2672	L7
0.638817	Vcam1	5.60678	L7
0.639011	Vcam1	12.0402	L7
0.639292	Vcam1	3.07753	L7
0.639445	Vcam1	10.9326	L7
0.639712	Vcam1	25.6633	L7
0.639774	Vcam1	6.51799	L7
0.641416	Vcam1	19.0441	L7
0.641848	Vcam1	3.5679	L7
0.64189	Vcam1	15.2725	L7
0.642336	Vcam1	14.454	L7
0.642847	Vcam1	2.68253	L7
0.642881	Vcam1	13.6788	L7
0.64495	Vcam1	5.2721	L7
0.645408	Vcam1	31.1333	L7
0.645516	Vcam1	0	L7
0.645533	Vcam1	4.57986	L7
0.646916	Vcam1	15.5863	L7
0.647823	Vcam1	13.1646	L7
0.648104	Vcam1	9.89689	L7
0.648638	Vcam1	16.517	L7
0.64902	Vcam1	27.807	L7
0.649862	Vcam1	4.77498	L7
0.650893	Vcam1	20.8578	L7
0.651631	Vcam1	17.2762	L7
0.651991	Vcam1	12.2822	L7
0.652117	Vcam1	14.5083	L7
0.652338	Vcam1	7.97827	L7
0.653048	Vcam1	15.1897	L7
0.653074	Vcam1	20.3804	L7
0.653405	Vcam1	12.501	L7
0.653526	Vcam1	5.67957	L7
0.65371	Vcam1	7.6031	L7
0.654102	Vcam1	15.8455	L7
0.654393	Vcam1	47.0717	L7
0.654825	Vcam1	17.1748	L7
0.655128	Vcam1	17.697	L7
0.655254	Vcam1	12.406	L7
0.655435	Vcam1	10.3892	L7
0.656591	Vcam1	13.3978	L7
0.657725	Vcam1	11.2224	L7
0.657964	Vcam1	16.9951	L7
0.65808	Vcam1	15.0771	L7
0.658373	Vcam1	4.96694	L7
0.659006	Vcam1	11.232	L7
0.65925	Vcam1	4.76551	L7
0.66071	Vcam1	9.9423	L7
0.660923	Vcam1	9.2718	L7
0.66093	Vcam1	11.5559	L7
0.662923	Vcam1	6.66692	L7
0.664171	Vcam1	5.7609	L7
0.664724	Vcam1	18.2567	L7
0.665172	Vcam1	18.6792	L7
0.665691	Vcam1	15.0172	L7
0.666412	Vcam1	3.21396	L7
0.666702	Vcam1	17.2786	L7
0.667889	Vcam1	12.4974	L7
0.668822	Vcam1	7.73296	L7
0.669075	Vcam1	4.59192	L7
0.669685	Vcam1	6.70541	L7
0.66984	Vcam1	5.94301	L7
0.669872	Vcam1	6.91032	L7
0.669966	Vcam1	10.4804	L7
0.670688	Vcam1	11.218	L7
0.671079	Vcam1	10.5701	L7
0.67194	Vcam1	1.61934	L7
0.67334	Vcam1	9.75491	L7
0.673457	Vcam1	11.3079	L7
0.67351	Vcam1	9.36632	L7
0.675834	Vcam1	14.3459	L7
0.676162	Vcam1	17.2827	L7
0.678705	Vcam1	7.5375	L7
0.679015	Vcam1	21.5951	L7
0.679849	Vcam1	14.8463	L7
0.679959	Vcam1	14.062	L7
0.681006	Vcam1	16.9687	L7
0.682759	Vcam1	17.4758	L7
0.68276	Vcam1	13.7787	L7
0.683903	Vcam1	22.3519	L7
0.68738	Vcam1	19.7596	L7
0.687993	Vcam1	6.51661	L7
0.68819	Vcam1	8.91693	L7
0.688301	Vcam1	19.5435	L7
0.688436	Vcam1	8.2242	L7
0.689598	Vcam1	8.46238	L7
0.690022	Vcam1	11.1034	L7
0.69009	Vcam1	6.51152	L7
0.691255	Vcam1	0	L7
0.697292	Vcam1	27.5109	L7
0.698936	Vcam1	8.52515	L7
0.700767	Vcam1	21.2965	L8-L10
0.702544	Vcam1	15.8946	L8-L10
0.706479	Vcam1	9.35546	L8-L10
0.708314	Vcam1	13.0551	L8-L10
0.710403	Vcam1	11.5613	L8-L10
0.713929	Vcam1	5.62146	L8-L10
0.717819	Vcam1	5.46817	L8-L10
0.719167	Vcam1	27.9363	L8-L10
0.722221	Vcam1	12.8943	L8-L10
0.722749	Vcam1	12.3687	L8-L10
0.727386	Vcam1	2.51004	L8-L10
0.728248	Vcam1	17.284	L8-L10
0.731756	Vcam1	6.65424	L8-L10
0.736424	Vcam1	12.2715	L8-L10
0.739342	Vcam1	13.8824	L8-L10
0.742666	Vcam1	0	L8-L10
0.744026	Vcam1	14.6616	L8-L10
0.747109	Vcam1	14.7098	L8-L10
0.748944	Vcam1	0.540424	L8-L10
0.753982	Vcam1	8.05251	L8-L10
0.756838	Vcam1	9.51481	L8-L10
0.763459	Vcam1	7.79461	L8-L10
0.767417	Vcam1	3.72085	L8-L10
0.770457	Vcam1	2.35596	L8-L10
0.778637	Vcam1	7.36097	L8-L10
0.845922	Vcam1	12.6611	L8-L10

## Sheet: Figure 2f
interacting_pair	interaction_score	pvalue	difference between CV and PV	condition
VCAM1_integrin_a4b7_complex	-4.352	0	2.054	CV
VCAM1_integrin_a4b1_complex	-5.566	0	1.769	CV
CXCL14_CXCR4	-1.258	0	1.258	CV
TNF_RIPK1	-1.103	0	1.103	CV
TNF_ICOS	-3.356	0	0.576	CV
PTPRC_SEMA4D	-4.217	0	0.545	CV
CD72_SEMA4D	-1.745	0	0.405	CV
TNFRSF10B_FASLG	-0.755	0	0.366	CV
TNFRSF1A_FASLG	-1.324	0	0.362	CV
PLXNB2_SEMA4D	-2.891	0	0.29	CV
CCL4L2_VSIR	-2.018	0	0.277	CV
TNF_VSIR	-1.612	0	0.267	CV
IGF1_integrin_aVb3_complex	6.88	0	6.88	PV
VCAM1_integrin_a9b1_complex	5.322	0.012	5.322	PV
CCL3_CCR5	2.341	0.008	2.341	PV
VCAM1_integrin_a4b7_complex	6.406	0	2.054	PV
VCAM1_integrin_a4b1_complex	7.429	0	1.769	PV
TNF_ICOS	2.78	0	0.576	PV
PTPRC_SEMA4D	3.672	0	0.545	PV
CD72_SEMA4D	1.34	0	0.405	PV
TNFRSF10B_FASLG	1.212	0	0.366	PV
TNFRSF1A_FASLG	1.686	0	0.362	PV
PLXNB2_SEMA4D	2.601	0	0.29	PV
CCL4L2_VSIR	2.295	0	0.277	PV
TNF_VSIR	1.879	0	0.267	PV

## Sheet: Figure 3c
Position	Kupffer		Position	LECs		Position	Metastasis		Position	Macrophages/Monocytes
distal	0.465344		distal	0.369394		distal	0		distal	0.033433
proximal	0.296226		proximal	0.275472		proximal	0.0698113		proximal	0.181132
distal	0.342244		distal	0.483059		distal	0		distal	0.0565744
proximal	0.259508		proximal	0.322148		proximal	0.0973154		proximal	0.215884
distal	0.396876		distal	0.43372		distal	0		distal	0.0324389
proximal	0.242678		proximal	0.301255		proximal	0.0962343		proximal	0.192469

## Sheet: Figure 3d
Position	Kupffer		Position	LECs		Position	Metastasis		Position	Macrophages/Monocytes
distal	0.0734463		distal	0.271186		distal	NA		distal	0.0282486
distal	0.131579		distal	0.184211		distal	NA		distal	0.0210526
distal	0.0930233		distal	0.186047		distal	NA		distal	0.00581395
distal	0.119171		distal	0.176166		distal	NA		distal	0.015544
distal	0.151515		distal	0.242424		distal	NA		distal	0.0606061
distal	0.0645161		distal	0.177419		distal	NA		distal	NA
distal	0.0898876		distal	0.146067		distal	NA		distal	0.011236
distal	0.158416		distal	0.227723		distal	NA		distal	0.029703
distal	0.111111		distal	0.166667		distal	NA		distal	0.0555556
distal	0.114407		distal	0.190678		distal	NA		distal	0.0169492
distal	0.0887097		distal	0.209677		distal	NA		distal	0.0322581
distal	0.0867925		distal	0.218868		distal	NA		distal	0.0113208
distal	0.0769231		distal	0.188034		distal	NA		distal	0.0598291
distal	NA		distal	0.107143		distal	NA		distal	NA
distal	0.193548		distal	0.241935		distal	NA		distal	NA
distal	0.142857		distal	0.285714		distal	NA		distal	0.0357143
distal	0.118056		distal	0.201389		distal	NA		distal	0.111111
distal	0.126984		distal	0.206349		distal	NA		distal	0.031746
distal	0.0136986		distal	0.205479		distal	NA		distal	NA
distal	0.0816327		distal	0.163265		distal	NA		distal	NA
distal	0.0689655		distal	0.224138		distal	0.0172414		distal	0.0689655
distal	0.0549451		distal	0.274725		distal	NA		distal	0.032967
distal	0.0956175		distal	0.215139		distal	NA		distal	NA
proximal	NA		proximal	0.0768608		proximal	0.415049		proximal	0.180421
proximal	0.00127551		proximal	0.0440051		proximal	0.572704		proximal	0.217474
proximal	0.00153374		proximal	0.023773		proximal	0.740031		proximal	0.0782209
proximal	0.00295567		proximal	0.0591133		proximal	0.49064		proximal	0.104433
proximal	0.00351288		proximal	0.0257611		proximal	0.635831		proximal	0.213115
distal	0.0785855		distal	0.200393		distal	0.00982318		distal	0.0491159
distal	0.0909091		distal	0.220096		distal	0.00478469		distal	0.0526316
distal	0.219512		distal	0.121951		distal	NA		distal	NA
distal	0.0759494		distal	0.202532		distal	0.0168776		distal	0.0379747
distal	0.0952381		distal	0.21164		distal	NA		distal	NA
distal	0.110169		distal	0.169492		distal	0.00847458		distal	0.00847458
distal	0.0721154		distal	0.158654		distal	0.00961538		distal	0.0192308
distal	0.0892019		distal	0.215962		distal	0.0328638		distal	0.0375587
distal	0.0360656		distal	0.216393		distal	0.0557377		distal	0.101639
distal	0.0972973		distal	0.205405		distal	NA		distal	0.0216216
distal	0.0921053		distal	0.184211		distal	NA		distal	0.0131579
distal	0.0795756		distal	0.204244		distal	0.0106101		distal	0.0477454
distal	0.0876289		distal	0.190722		distal	NA		distal	0.0103093
distal	0.162791		distal	0.22093		distal	NA		distal	NA
distal	0.113122		distal	0.190045		distal	NA		distal	0.0226244
distal	0.09375		distal	0.15		distal	0.0125		distal	25
distal	0.138889		distal	0.175926		distal	NA		distal	0.037037
distal	0.10219		distal	0.244526		distal	NA		distal	0.0583942
distal	0.115566		distal	0.268868		distal	NA		distal	0.0243711
distal	0.104762		distal	0.190476		distal	NA		distal	0.0666667
distal	0.240964		distal	0.240964		distal	NA		distal	NA
distal	0.118557		distal	0.247423		distal	NA		distal	0.0206186
distal	0.108108		distal	0.243243		distal	NA		distal	NA
distal	0.12069		distal	0.224138		distal	NA		distal	0.0689655
distal	0.0483871		distal	0.306452		distal	NA		distal	0.0322581
distal	0.111111		distal	0.333333		distal	NA		distal	NA
distal	0.0596026		distal	0.278146		distal	NA		distal	0.238411
distal	0.0951526		distal	0.324955		distal	0.00179533		distal	0.0915619
distal	0.03125		distal	0.296875		distal	NA		distal	0.03125
proximal	0.00124224		proximal	0.0248447		proximal	0.614907		proximal	0.15528
proximal	0.00136874		proximal	0.026006		proximal	0.672872		proximal	0.186422
proximal	NA		proximal	0.0244735		proximal	0.75868		proximal	0.141719
distal	0.0662069		distal	0.204138		distal	0.00827586		distal	0.0206897
distal	0.117188		distal	0.226562		distal	0.0078125		distal	0.0234375
distal	0.0487805		distal	0.268293		distal	NA		distal	NA
distal	0.137255		distal	0.176471		distal	NA		distal	NA
distal	0.0926641		distal	0.200772		distal	0.003861		distal	0.0289575
distal	0.110092		distal	0.183486		distal	0.00917431		distal	0.0183486
distal	0.0526316		distal	0.210526		distal	NA		distal	NA
distal	0.0967742		distal	0.16129		distal	NA		distal	0.0322581
distal	0.142857		distal	0.294118		distal	NA		distal	0.00420168
distal	0.159533		distal	0.202335		distal	NA		distal	0.0272374
distal	0.138728		distal	0.268786		distal	NA		distal	0.0982659
distal	0.116279		distal	0.302326		distal	0.0232558		distal	0.0930233
distal	0.0816327		distal	0.214286		distal	NA		distal	0.102041
distal	0.134021		distal	0.175258		distal	NA		distal	0.0412371
distal	0.102804		distal	0.205607		distal	NA		distal	0.0560748
proximal	0.00316623		proximal	0.0575198		proximal	0.619525		proximal	0.239578
proximal	NA		proximal	0.13125		proximal	0.14375		proximal	0.475
proximal	0.00198413		proximal	0.0337302		proximal	0.441468		proximal	0.324405
distal	0.123711		distal	0.195876		distal	0.0103093		distal	NA
distal	0.12		distal	0.186667		distal	NA		distal	0.0133333
distal	0.125		distal	0.125		distal	NA		distal	0.03125
distal	0.0465116		distal	0.232558		distal	NA		distal	NA

## Sheet: Figure 3f
Position	Mac_C1q	Mac_Ly6c	Mono_patrolling	Total	sample
distal	0.479675	0.243902	0.276423	1	S4
proximal	0.760417	0.125	0.114583	1	S4
distal	0.39011	0.318681	0.291209	1	S6
proximal	0.53886	0.160622	0.300518	1	S6
distal	0.197531	0.358025	0.444444	1	S7
proximal	0.456522	0.304348	0.23913	1	S7

## Sheet: Figure 3g
Gene	logFC	logCPM	F	PValue	FDR	Gene	Expression
Pglyrp1	3.5129	13.8894	67.2517	4.81006e-10	1.63542e-08	Pglyrp1	High in proximal
Plvap	-2.17451	12.7406	52.5427	9.33491e-09	1.58693e-07	Plvap	High in distal
Fn1	1.57601	16.938	39.4425	2.61516e-07	2.96385e-06	Fn1	High in proximal
Cyp2e1	-6.30169	14.7649	38.4047	5.53211e-07	4.7023e-06	Cyp2e1	High in distal
App	0.874745	16.3735	22.0186	3.23858e-05	0.000220224	App	High in proximal
Rrbp1	0.72006	17.0562	21.3663	4.03066e-05	0.000228404	Rrbp1	High in proximal
C1qc	1.16914	15.6577	20.7704	4.93362e-05	0.000239633	C1qc	High in proximal
C1qb	1.03868	15.4023	17.2754	0.000169246	0.000699757	C1qb	High in proximal
Fgb	-2.61729	14.4456	17.0077	0.000186661	0.000699757	Fgb	High in distal
Tgfbi	0.740756	16.6221	16.7423	0.000205811	0.000699757	Tgfbi	High in proximal
Cd5l	-1.66282	12.8749	16.3062	0.000260388	0.000740639	Cd5l	High in distal
Dab2	1.24842	13.4041	16.0985	0.000261402	0.000740639	Dab2	High in proximal
Cfh	-1.26838	13.9998	15.4243	0.000336948	0.000881249	Cfh	High in distal
Il6ra	-0.812596	12.9166	14.1173	0.000557095	0.00135294	Il6ra	High in distal
Acly	-0.915463	13.2358	13.2944	0.000770378	0.00174619	Acly	High in distal
Cald1	0.868831	15.518	9.63228	0.00353438	0.00751055	Cald1	High in proximal
Tnfrsf1b	-0.809663	12.7132	5.87497	0.0200551	0.0401102	Tnfrsf1b	High in distal
Sema4d	0.561794	13.7519	5.44323	0.0248498	0.0469385	Sema4d	High in proximal
Jup	0.492863	13.6802	3.81046	0.0580801	0.103933	Jup	Non sig,
Lyz2	-0.541245	15.3575	3.23287	0.0798549	0.135753	Lyz2	Non sig,
Nrp1	-0.402079	12.6149	2.40801	0.128728	0.208416	Nrp1	Non sig,
Vcam1	0.442825	12.5684	1.77279	0.190705	0.294726	Vcam1	Non sig,
Cx3cr1	0.300527	12.381	1.46452	0.233437	0.345081	Cx3cr1	Non sig,
Spp1	0.789723	16.016	1.11358	0.299842	0.424776	Spp1	Non sig,
Itgb1	-0.124073	13.5452	0.268616	0.607166	0.825745	Itgb1	Non sig,
Ltbr	0.220782	13.2062	0.989605	0.677188	0.856293	Ltbr	Non sig,
Flt1	0.130663	12.3283	0.162019	0.689484	0.856293	Flt1	Non sig,
Dhrs3	0.122134	12.6882	0.145235	0.705182	0.856293	Dhrs3	Non sig,
Sema4a	0.0767051	13.0685	0.102374	0.750693	0.880123	Sema4a	Non sig,
Ighm	0.0973738	13.2873	0.0752328	0.785363	0.890078	Ighm	Non sig,
Csf3r	-0.0821416	13.9731	0.0517417	0.821238	0.892474	Csf3r	Non sig,
Ctsb	0.0574748	12.4502	0.041317	0.839975	0.892474	Ctsb	Non sig,
Psen1	0.00877394	12.7569	0.00253068	0.960133	0.983434	Psen1	Non sig,
Ifi207	0.00496934	12.7868	0.000436666	0.983434	0.983434	Ifi207	Non sig,

[truncated: 38 more sheets: Figure 3h, Figure 3i, Supplementary Fig. 1b, Supplementary Fig. 1c, Supplementary Fig. 2b, Supplementary Fig. 2c, Supplementary Fig. 3b, Supplementary Fig. 3d, Supplementary Fig. 4a, Supplementary Fig. 4b, Supplementary Fig. 4c, Supplementary Fig. 4d, Supplementary Fig. 4e, Supplementary Fig. 4f, Supplementary Fig. 4g, Supplementary Fig. 4h, Supplementary Fig. 5b, Supplementary Fig. 6a, Supplementary Fig. 6b, Supplementary Fig. 6c …]
